# Supplementary material for: Determination of novel reference genes for improving gene expression data normalization in selected canine reproductive tissues – a multistudy analysis
Source: BMC Vet Res. 2020 Nov 12;16:440. doi: 10.1186/s12917-020-02635-6 (PMC7659137; doi:10.1186/s12917-020-02635-6)
Supplement: Supplementary file 1 — Additional file 1: Supplementary Material 1. List of samples used to validate stability of candidate reference genes. [file 12917_2020_2635_MOESM1_ESM.xlsx]

## Sheet: Sheet1
Supplemental Table 1: List of 55 samples used to validate stability of candidate reference genes
Tissue	Group	Description	n	Ethical statement
Placenta	mid-gestation	pregnancy, day 35-40	5	All animal experiments and use of tissue samples were in accordance with animal welfare legislation and were approved by the respective authorities of the Justus Liebig University, Giessen, Germany (permit no. II 25.3-19c20-15c GI 18/14 and VIG3-19c-20/15c GI 18,14) and the Ondokuz Mayıs University Samsun, Turkey (Animal Experiments Local Ethics Committee, HADYEK, permit no. 2015/82).
	prepartum luteolysis	*	3
	aglepristone-induced luteolysis	**	5
			together: 13
Uterus	Embryo minus	non-pregnant, luteal phase, day 10-15	5	All experimental procedures were carried out in accordance with animal welfare legislation (permit no. 2008-25-124 from the Faculty of Veterinary Medicine, University of Ankara).
	Embryo plus	pregnancy, day 8-12	5
	post-implantation	pregnancy, day 18-25	1	All animal experiments were in accordance with animal welfare legislation (permits no. II 25.3-19c20-15c GI 18/14 and VIG3-19c-20/15c GI 18,14 from Justus-Liebig University, Giessen, and permits no. Ankara 2006/2006 and 2008-25-124 from Faculty of Veterinary Medicine, University of Ankara).
	mid-gestation	pregnancy, day 35-40	5
	aglepristone-induced luetolysis	**	3
			together: 19
Corpus luteum (CL)	mid-gestation	pregnancy, day 35-40	5	All animal experiments were in accordance with animal welfare legislation (permits no. II 25.3-19c20-15c GI 18/14 and VIG3-19c-20/15c GI 18,14 from Justus-Liebig University, Giessen, and permits no. Ankara 2006/2006 and 2008-25-124 from Faculty of Veterinary Medicine, University of Ankara).
	prepartum luteolysis	*	3
	aglepristone-induced luteolysis	**	5
	previcox treated	***	10	Animal experiments were approved by the responsibleethics committee with permit 54/2008, University of Warmia and Mazury in Olsztyn, Poland.
			together: 23
*The prepartum luteolysis stage was confirmed by a decrease of peripheral P4 below 2–3ng/mL in three consecutive measurements 6h apart (P4 serum levels were monitored every 6 h starting from gestation Day 58). **Antigestagen aglepristone (Alizine, Virbac, Bad Oldesloe, Germany; at a dose of 10mg/kg bw; 2×/24h apart) was administered to mid-pregnant dogs (Days 40–45 of pregnancy). Tissue material …
