# Supplementary material for: Determination of novel reference genes for improving gene expression data normalization in selected canine reproductive tissues – a multistudy analysis
Source: BMC Vet Res. 2020 Nov 12;16:440. doi: 10.1186/s12917-020-02635-6 (PMC7659137; doi:10.1186/s12917-020-02635-6)
Supplement: Supplementary file 2 — Additional file 2: Supplementary Material 2. Lists of stably expressed genes determined for canine reproductive tissues (placenta, corpus luteum, uterus). [file 12917_2020_2635_MOESM2_ESM.xlsx]

## Sheet: Placenta
Supplemental File 2: Lists of stably expressed genes determined for canine placenta
Gene name	Gene description	MEAN [read count]	CV
AAGAB	alpha- and gamma-adaptin binding protein [Source:HGNC Symbol;Acc:HGNC:25662]	876.667	0.171485
AAR2	AAR2 splicing factor homolog (S. cerevisiae) [Source:HGNC Symbol;Acc:HGNC:15886]	581.122	0.143971
ABCD4	ATP-binding cassette, sub-family D (ALD), member 4 [Source:HGNC Symbol;Acc:HGNC:68]	542.289	0.154275
ABCF1	ATP-binding cassette, sub-family F (GCN20), member 1 [Source:HGNC Symbol;Acc:HGNC:70]	1678.33	0.152982
ABCF3	ATP-binding cassette, sub-family F (GCN20), member 3 [Source:HGNC Symbol;Acc:HGNC:72]	939.944	0.165414
ABHD12	abhydrolase domain containing 12 [Source:HGNC Symbol;Acc:HGNC:15868]	1297.29	0.15653
ABHD16A	abhydrolase domain containing 16A [Source:HGNC Symbol;Acc:HGNC:13921]	1844.44	0.138899
ABI1	abl-interactor 1 [Source:HGNC Symbol;Acc:HGNC:11320]	1203.89	0.181464
ABL1	ABL proto-oncogene 1, non-receptor tyrosine kinase [Source:HGNC Symbol;Acc:HGNC:76]	1003.36	0.122819
ABT1	activator of basal transcription 1 [Source:HGNC Symbol;Acc:HGNC:17369]	1083.22	0.0821603
ACAD8	acyl-CoA dehydrogenase family, member 8 [Source:HGNC Symbol;Acc:HGNC:87]	616.4	0.168459
ACAT2	acetyl-CoA acetyltransferase 2 [Source:HGNC Symbol;Acc:HGNC:94]	1504.11	0.199633
ACBD3	acyl-CoA binding domain containing 3 [Source:HGNC Symbol;Acc:HGNC:15453]	1227.31	0.15446
ACO2	aconitase 2, mitochondrial [Source:HGNC Symbol;Acc:HGNC:118]	4821.11	0.19016
ACOX1	acyl-CoA oxidase 1, palmitoyl [Source:HGNC Symbol;Acc:HGNC:119]	1774.22	0.13063
ACSL1	acyl-CoA synthetase long-chain family member 1 [Source:HGNC Symbol;Acc:HGNC:3569]	905.144	0.194668
ACTL6A	actin-like 6A [Source:HGNC Symbol;Acc:HGNC:24124]	802.467	0.115391
ACTR10	actin-related protein 10 homolog (S. cerevisiae) [Source:HGNC Symbol;Acc:HGNC:17372]	1771.33	0.184194
ACTR1A	Canis lupus familiaris ARP1 actin-related protein 1 homolog A, centractin alpha (yeast) (ACTR1A), mRNA. [Source:RefSeq mRNA;Acc:NM_001003164]	5115.11	0.173266
ACTR2	ARP2 actin-related protein 2 homolog (yeast) [Source:HGNC Symbol;Acc:HGNC:169]	2223	0.195515
ACTR8	ARP8 actin-related protein 8 homolog (yeast) [Source:HGNC Symbol;Acc:HGNC:14672]	1218.4	0.162701
ACVR1	activin A receptor, type I [Source:HGNC Symbol;Acc:HGNC:171]	599.111	0.16403
ADAM15	ADAM metallopeptidase domain 15 [Source:HGNC Symbol;Acc:HGNC:193]	850.2	0.144696
ADAM17	ADAM metallopeptidase domain 17 [Source:HGNC Symbol;Acc:HGNC:195]	544.8	0.135482
ADCK4	aarF domain containing kinase 4 [Source:HGNC Symbol;Acc:HGNC:19041]	842.8	0.153983
ADD1	adducin 1 (alpha) [Source:HGNC Symbol;Acc:HGNC:243]	5206.56	0.149633
ADIPOR2	adiponectin receptor 2 [Source:HGNC Symbol;Acc:HGNC:24041]	6862.67	0.184405
ADK	adenosine kinase [Source:HGNC Symbol;Acc:HGNC:257]	982.544	0.18818
ADNP	activity-dependent neuroprotector homeobox [Source:HGNC Symbol;Acc:HGNC:15766]	1682.11	0.173799
ADPGK	Uncharacterized protein [Source:UniProtKB/TrEMBL;Acc:E2RIH9]	1742.44	0.0969689
ADRBK1	adrenergic, beta, receptor kinase 1 [Source:HGNC Symbol;Acc:HGNC:289]	1304.33	0.129999
AFG3L2	AFG3-like AAA ATPase 2 [Source:HGNC Symbol;Acc:HGNC:315]	944.867	0.193828
AFTPH	aftiphilin [Source:HGNC Symbol;Acc:HGNC:25951]	717.844	0.10743
AGA	aspartylglucosaminidase [Source:HGNC Symbol;Acc:HGNC:318]	997.356	0.177037
AGAP3	ArfGAP with GTPase domain, ankyrin repeat and PH domain 3 [Source:HGNC Symbol;Acc:HGNC:16923]	805.422	0.168452
AGFG1	ArfGAP with FG repeats 1 [Source:HGNC Symbol;Acc:HGNC:5175]	1387.67	0.055353
AGK	acylglycerol kinase [Source:HGNC Symbol;Acc:HGNC:21869]	583.533	0.187657
AGPAT6	1-acylglycerol-3-phosphate O-acyltransferase 6 [Source:HGNC Symbol;Acc:HGNC:20880]	1990.11	0.142528
AGPAT9	1-acylglycerol-3-phosphate O-acyltransferase 9 [Source:HGNC Symbol;Acc:HGNC:28157]	1383.33	0.1542
AIDA	axin interactor, dorsalization associated [Source:HGNC Symbol;Acc:HGNC:25761]	589.522	0.181273
AIFM1	apoptosis-inducing factor, mitochondrion-associated, 1 [Source:HGNC Symbol;Acc:HGNC:8768]	794.811	0.178907
AIG1	androgen-induced 1 [Source:HGNC Symbol;Acc:HGNC:21607]	618.722	0.129801
AJUBA	ajuba LIM protein [Source:HGNC Symbol;Acc:HGNC:20250]	1506.11	0.0877554
AKAP13	A kinase (PRKA) anchor protein 13 [Source:HGNC Symbol;Acc:HGNC:371]	4025.22	0.195368
AKR7A2	aldo-keto reductase family 7, member A2 (aflatoxin aldehyde reductase) [Source:HGNC Symbol;Acc:HGNC:389]	695.922	0.19085
AKT1	v-akt murine thymoma viral oncogene homolog 1 [Source:HGNC Symbol;Acc:HGNC:391]	4298.89	0.110477
ALAS1	5'-aminolevulinate synthase 1 [Source:HGNC Symbol;Acc:HGNC:396]	6144	0.16859
ALDH7A1	aldehyde dehydrogenase 7 family, member A1 [Source:HGNC Symbol;Acc:HGNC:877]	1060.26	0.1492
ALG5	ALG5, dolichyl-phosphate beta-glucosyltransferase [Source:HGNC Symbol;Acc:HGNC:20266]	915.7	0.0907019
ALYREF	Aly/REF export factor [Source:HGNC Symbol;Acc:HGNC:19071]	1311.84	0.185812
AMBRA1	autophagy/beclin-1 regulator 1 [Source:HGNC Symbol;Acc:HGNC:25990]	1030.27	0.188079
AMMECR1L	AMMECR1-like [Source:HGNC Symbol;Acc:HGNC:28658]	1069.64	0.0998479
AMPD2	adenosine monophosphate deaminase 2 [Source:HGNC Symbol;Acc:HGNC:469]	779.633	0.126729
ANAPC16	anaphase promoting complex subunit 16 [Source:HGNC Symbol;Acc:HGNC:26976]	503.411	0.197621
ANAPC4	anaphase promoting complex subunit 4 [Source:HGNC Symbol;Acc:HGNC:19990]	1282.33	0.116896
ANAPC5	anaphase promoting complex subunit 5 [Source:HGNC Symbol;Acc:HGNC:15713]	660.022	0.154611
ANAPC7	anaphase promoting complex subunit 7 [Source:HGNC Symbol;Acc:HGNC:17380]	828.756	0.105431
ANKLE2	ankyrin repeat and LEM domain containing 2 [Source:HGNC Symbol;Acc:HGNC:29101]	1701.56	0.190739
ANKMY2	ankyrin repeat and MYND domain containing 2 [Source:HGNC Symbol;Acc:HGNC:25370]	1184.07	0.134024
ANKRA2	ankyrin repeat, family A (RFXANK-like), 2 [Source:HGNC Symbol;Acc:HGNC:13208]	699.067	0.153947
ANKRD13C	ankyrin repeat domain 13C [Source:HGNC Symbol;Acc:HGNC:25374]	1501.89	0.150673
ANKRD13D	ankyrin repeat domain 13 family, member D [Source:HGNC Symbol;Acc:HGNC:27880]	1129.14	0.162824
ANKRD17	ankyrin repeat domain 17 [Source:HGNC Symbol;Acc:HGNC:23575]	2181.56	0.193316
ANKRD27	ankyrin repeat domain 27 (VPS9 domain) [Source:HGNC Symbol;Acc:HGNC:25310]	640	0.172666
ANKRD54	ankyrin repeat domain 54 [Source:HGNC Symbol;Acc:HGNC:25185]	592.511	0.135208
ANO10	anoctamin 10 [Source:HGNC Symbol;Acc:HGNC:25519]	648.322	0.182248
ANXA5	annexin A5 [Source:HGNC Symbol;Acc:HGNC:543]	19692.2	0.153556
ANXA7	annexin A7 [Source:HGNC Symbol;Acc:HGNC:545]	3481.33	0.116929
AP1G1	adaptor-related protein complex 1, gamma 1 subunit [Source:HGNC Symbol;Acc:HGNC:555]	1833.33	0.19792
AP2B1	adaptor-related protein complex 2, beta 1 subunit [Source:HGNC Symbol;Acc:HGNC:563]	2737.67	0.17939
AP2M1	adaptor-related protein complex 2, mu 1 subunit [Source:HGNC Symbol;Acc:HGNC:564]	7561.22	0.198336
AP3B1	adaptor-related protein complex 3, beta 1 subunit [Source:HGNC Symbol;Acc:HGNC:566]	1620.78	0.103257
AP3D1	adaptor-related protein complex 3, delta 1 subunit [Source:HGNC Symbol;Acc:HGNC:568]	3283.11	0.113428
AP3S2	adaptor-related protein complex 3, sigma 2 subunit [Source:HGNC Symbol;Acc:HGNC:571]	1557.44	0.163608
AP4B1	adaptor-related protein complex 4, beta 1 subunit [Source:HGNC Symbol;Acc:HGNC:572]	749.1	0.16788
AP5Z1	adaptor-related protein complex 5, zeta 1 subunit [Source:HGNC Symbol;Acc:HGNC:22197]	545.767	0.138004
APEH	acylaminoacyl-peptide hydrolase [Source:HGNC Symbol;Acc:HGNC:586]	1124.44	0.113199
APH1	Anterior pharynx defective 1 homolog A; Uncharacterized protein [Source:UniProtKB/TrEMBL;Acc:E2R5H5]	1937.44	0.153353
APLP2	amyloid beta (A4) precursor-like protein 2 [Source:HGNC Symbol;Acc:HGNC:598]	6112.78	0.196873
AQP3	aquaporin 3 (Gill blood group) [Source:HGNC Symbol;Acc:HGNC:636]	1112.07	0.177749
AQR	aquarius intron-binding spliceosomal factor [Source:HGNC Symbol;Acc:HGNC:29513]	1249.06	0.129714
ARCN1	archain 1 [Source:HGNC Symbol;Acc:HGNC:649]	5930.56	0.0898272
ARF1	ADP-ribosylation factor 1 [Source:HGNC Symbol;Acc:HGNC:652]	2347	0.162213
ARF4	ADP-ribosylation factor 4 [Source:HGNC Symbol;Acc:HGNC:655]	3850	0.0906901
ARF6	ADP-ribosylation factor 6 [Source:HGNC Symbol;Acc:HGNC:659]	1067.97	0.127064
ARFGAP2	ADP-ribosylation factor GTPase activating protein 2 [Source:HGNC Symbol;Acc:HGNC:13504]	1033.39	0.134786
ARFGEF2	ADP-ribosylation factor guanine nucleotide-exchange factor 2 (brefeldin A-inhibited) [Source:HGNC Symbol;Acc:HGNC:15853]	2302.89	0.164615
ARHGAP17	Rho GTPase activating protein 17 [Source:HGNC Symbol;Acc:HGNC:18239]	937.111	0.107478
ARHGAP25	Rho GTPase activating protein 25 [Source:HGNC Symbol;Acc:HGNC:28951]	5260.56	0.174208
ARHGEF10	Rho guanine nucleotide exchange factor (GEF) 10 [Source:HGNC Symbol;Acc:HGNC:14103]	601.167	0.175145
ARHGEF12	Rho guanine nucleotide exchange factor (GEF) 12 [Source:HGNC Symbol;Acc:HGNC:14193]	4052.89	0.125923
ARHGEF37	Rho guanine nucleotide exchange factor (GEF) 37 [Source:HGNC Symbol;Acc:HGNC:34430]	1954.78	0.199716
ARHGEF7	Rho guanine nucleotide exchange factor (GEF) 7 [Source:HGNC Symbol;Acc:HGNC:15607]	1340.33	0.0925751
ARID1A	AT rich interactive domain 1A (SWI-like) [Source:HGNC Symbol;Acc:HGNC:11110]	2364.56	0.151093
ARID1B	AT rich interactive domain 1B (SWI1-like) [Source:HGNC Symbol;Acc:HGNC:18040]	839.711	0.164844
ARID5B	AT rich interactive domain 5B (MRF1-like) [Source:HGNC Symbol;Acc:HGNC:17362]	527.711	0.172207
ARIH2	ariadne RBR E3 ubiquitin protein ligase 2 [Source:HGNC Symbol;Acc:HGNC:690]	1117.64	0.100262
ARL1	ADP-ribosylation factor-like 1 [Source:HGNC Symbol;Acc:HGNC:692]	842.533	0.157799
ARL2BP	ADP-ribosylation factor-like 2 binding protein [Source:HGNC Symbol;Acc:HGNC:17146]	835.433	0.19103
ARP3	Uncharacterized protein [Source:UniProtKB/TrEMBL;Acc:F1P679]	5013.67	0.176613
ARPC2	actin related protein 2/3 complex, subunit 2, 34kDa [Source:HGNC Symbol;Acc:HGNC:705]	7445.33	0.113269
ARPC5	actin related protein 2/3 complex, subunit 5, 16kDa [Source:HGNC Symbol;Acc:HGNC:708]	2141.67	0.150861
ASAP1	ArfGAP with SH3 domain, ankyrin repeat and PH domain 1 [Source:HGNC Symbol;Acc:HGNC:2720]	1393.22	0.165992
ASH1L	ash1 (absent, small, or homeotic)-like (Drosophila) [Source:HGNC Symbol;Acc:HGNC:19088]	1669.44	0.133959
ASNSD1	asparagine synthetase domain containing 1 [Source:HGNC Symbol;Acc:HGNC:24910]	1817.67	0.166984
ASXL1	additional sex combs like transcriptional regulator 1 [Source:HGNC Symbol;Acc:HGNC:18318]	1780.67	0.157565
ATG2B	autophagy related 2B [Source:HGNC Symbol;Acc:HGNC:20187]	585.422	0.197041
ATG4D	autophagy related 4D, cysteine peptidase [Source:HGNC Symbol;Acc:HGNC:20789]	967.267	0.176618
ATG5	autophagy related 5 [Source:HGNC Symbol;Acc:HGNC:589]	823.889	0.076529
ATMIN	ATM interactor [Source:HGNC Symbol;Acc:HGNC:29034]	1225.96	0.17167
ATN1	atrophin 1 [Source:HGNC Symbol;Acc:HGNC:3033]	5201.22	0.157307
ATP13A1	ATPase type 13A1 [Source:HGNC Symbol;Acc:HGNC:24215]	1425.67	0.159903
ATP1A1	ATPase, Na+/K+ transporting, alpha 1 polypeptide [Source:HGNC Symbol;Acc:HGNC:799]	22013.3	0.190574
ATP2A2	Canis lupus familiaris ATPase, Ca++ transporting, cardiac muscle, slow twitch 2 (ATP2A2), mRNA. [Source:RefSeq mRNA;Acc:NM_001003214]	2659.56	0.174943
ATP5F1	ATP synthase, H+ transporting, mitochondrial Fo complex, subunit B1 [Source:HGNC Symbol;Acc:HGNC:840]	3674.89	0.193637
ATP6V0B	ATPase, H+ transporting, lysosomal 21kDa, V0 subunit b [Source:HGNC Symbol;Acc:HGNC:861]	1942.67	0.186838
ATP6V1C1	ATPase, H+ transporting, lysosomal 42kDa, V1 subunit C1 [Source:HGNC Symbol;Acc:HGNC:856]	681.222	0.198124
ATP6V1D	ATPase, H+ transporting, lysosomal 34kDa, V1 subunit D [Source:HGNC Symbol;Acc:HGNC:13527]	1062.88	0.197977
ATP6V1H	ATPase, H+ transporting, lysosomal 50/57kDa, V1 subunit H [Source:HGNC Symbol;Acc:HGNC:18303]	1468.11	0.171374
ATP9B	ATPase, class II, type 9B [Source:HGNC Symbol;Acc:HGNC:13541]	715.5	0.124577
ATRAID	all-trans retinoic acid-induced differentiation factor [Source:HGNC Symbol;Acc:HGNC:24090]	1260.98	0.183771
ATXN10	ataxin 10 [Source:HGNC Symbol;Acc:HGNC:10549]	2778.89	0.167499
ATXN2L	ataxin 2-like [Source:HGNC Symbol;Acc:HGNC:31326]	3086.67	0.167974
BAG6	BCL2-associated athanogene 6 [Source:HGNC Symbol;Acc:HGNC:13919]	5066.22	0.170236
BAHD1	bromo adjacent homology domain containing 1 [Source:HGNC Symbol;Acc:HGNC:29153]	610.122	0.121139
BAP1	BRCA1 associated protein-1 (ubiquitin carboxy-terminal hydrolase) [Source:HGNC Symbol;Acc:HGNC:950]	1514.67	0.158131
BAZ1B	bromodomain adjacent to zinc finger domain, 1B [Source:HGNC Symbol;Acc:HGNC:961]	1516.78	0.167841
BAZ2A	bromodomain adjacent to zinc finger domain, 2A [Source:HGNC Symbol;Acc:HGNC:962]	3508.11	0.136512
BBS2	Bardet-Biedl syndrome 2 [Source:HGNC Symbol;Acc:HGNC:967]	544.6	0.194649
BCCIP	BRCA2 and CDKN1A interacting protein [Source:HGNC Symbol;Acc:HGNC:978]	730.689	0.197607
BCKDHB	branched chain keto acid dehydrogenase E1, beta polypeptide [Source:HGNC Symbol;Acc:HGNC:987]	580.878	0.190412
BCORL1	BCL6 corepressor-like 1 [Source:HGNC Symbol;Acc:HGNC:25657]	575.089	0.165312
BLMH	bleomycin hydrolase [Source:HGNC Symbol;Acc:HGNC:1059]	619.022	0.154838
BLOC1S2	biogenesis of lysosomal organelles complex-1, subunit 2 [Source:HGNC Symbol;Acc:HGNC:20984]	672.389	0.184121
BRAT1	BRCA1-associated ATM activator 1 [Source:HGNC Symbol;Acc:HGNC:21701]	908.2	0.161616
BRD1	bromodomain containing 1 [Source:HGNC Symbol;Acc:HGNC:1102]	727.6	0.0777791
BRD2	Canis lupus familiaris bromodomain containing 2 (BRD2), mRNA. [Source:RefSeq mRNA;Acc:NM_001048087]	6778.67	0.137207
BRD4	bromodomain containing 4 [Source:HGNC Symbol;Acc:HGNC:13575]	971.422	0.188353
BRD7	bromodomain containing 7 [Source:HGNC Symbol;Acc:HGNC:14310]	1129.2	0.147884
BRD9	bromodomain containing 9 [Source:HGNC Symbol;Acc:HGNC:25818]	1060.47	0.0863837
BRE	brain and reproductive organ-expressed (TNFRSF1A modulator) [Source:HGNC Symbol;Acc:HGNC:1106]	811.189	0.159134
BRF1	BRF1, RNA polymerase III transcription initiation factor 90 kDa subunit [Source:HGNC Symbol;Acc:HGNC:11551]	602.411	0.1771
BRK1	BRICK1, SCAR/WAVE actin-nucleating complex subunit [Source:HGNC Symbol;Acc:HGNC:23057]	864.356	0.143267
BRPF1	bromodomain and PHD finger containing, 1 [Source:HGNC Symbol;Acc:HGNC:14255]	592.944	0.118078
BSDC1	BSD domain containing 1 [Source:HGNC Symbol;Acc:HGNC:25501]	2590	0.0832088
BTF3	basic transcription factor 3 [Source:HGNC Symbol;Acc:HGNC:1125]	3027.11	0.182467
BTF3L4	basic transcription factor 3-like 4 [Source:HGNC Symbol;Acc:HGNC:30547]	775.922	0.131255
BTG3	BTG family, member 3 [Source:HGNC Symbol;Acc:HGNC:1132]	796.078	0.134742
BZW1	basic leucine zipper and W2 domains 1 [Source:HGNC Symbol;Acc:HGNC:18380]	3322.11	0.13665
C14orf142	chromosome 14 open reading frame 142 [Source:HGNC Symbol;Acc:HGNC:20356]	561.411	0.18189
C16orf72	chromosome 16 open reading frame 72 [Source:HGNC Symbol;Acc:HGNC:30103]	561.467	0.152047
C18orf25	chromosome 18 open reading frame 25 [Source:HGNC Symbol;Acc:HGNC:28172]	670.044	0.129616
C1orf174	chromosome 1 open reading frame 174 [Source:HGNC Symbol;Acc:HGNC:27915]	535.378	0.166111
C1orf43	chromosome 1 open reading frame 43 [Source:HGNC Symbol;Acc:HGNC:29876]	929.644	0.135272
C2orf42	chromosome 2 open reading frame 42 [Source:HGNC Symbol;Acc:HGNC:26056]	635.978	0.0766806
C5orf15	chromosome 5 open reading frame 15 [Source:HGNC Symbol;Acc:HGNC:20656]	1799.44	0.18784
C6orf106	chromosome 6 open reading frame 106 [Source:HGNC Symbol;Acc:HGNC:21215]	5892.33	0.127934
C6orf136	chromosome 6 open reading frame 136 [Source:HGNC Symbol;Acc:HGNC:21301]	782	0.193844
C6orf89	chromosome 6 open reading frame 89 [Source:HGNC Symbol;Acc:HGNC:21114]	631.667	0.187065
C9orf64	chromosome 9 open reading frame 64 [Source:HGNC Symbol;Acc:HGNC:28144]	836.489	0.106717
CABLES1	Cdk5 and Abl enzyme substrate 1 [Source:HGNC Symbol;Acc:HGNC:25097]	2601	0.162192
CABLES2	Cdk5 and Abl enzyme substrate 2 [Source:HGNC Symbol;Acc:HGNC:16143]	515.533	0.148861
CACTIN	cactin, spliceosome C complex subunit [Source:HGNC Symbol;Acc:HGNC:29938]	612.989	0.136869
CACYBP	calcyclin binding protein [Source:HGNC Symbol;Acc:HGNC:30423]	1029.27	0.168085
CALCOCO2	calcium binding and coiled-coil domain 2 [Source:HGNC Symbol;Acc:HGNC:29912]	4040.33	0.184654
CALU	calumenin [Source:HGNC Symbol;Acc:HGNC:1458]	12551	0.150647
CAMK2D	calcium/calmodulin-dependent protein kinase II delta [Source:HGNC Symbol;Acc:HGNC:1462]	1337.22	0.137139
CAMSAP1	calmodulin regulated spectrin-associated protein 1 [Source:HGNC Symbol;Acc:HGNC:19946]	531.944	0.145809
CAMTA2	calmodulin binding transcription activator 2 [Source:HGNC Symbol;Acc:HGNC:18807]	968.822	0.100725
CAND1	cullin-associated and neddylation-dissociated 1 [Source:HGNC Symbol;Acc:HGNC:30688]	2532	0.169987
CANT1	calcium activated nucleotidase 1 [Source:HGNC Symbol;Acc:HGNC:19721]	645.478	0.185797
CAPN15	calpain 15 [Source:HGNC Symbol;Acc:HGNC:11182]	821.611	0.194476
CAPN5	calpain 5 [Source:HGNC Symbol;Acc:HGNC:1482]	1315.49	0.161814
CAPZA1	capping protein (actin filament) muscle Z-line, alpha 1 [Source:HGNC Symbol;Acc:HGNC:1488]	1631.1	0.185541
CAPZB	capping protein (actin filament) muscle Z-line, beta [Source:HGNC Symbol;Acc:HGNC:1491]	2968.44	0.195601
CASC3	cancer susceptibility candidate 3 [Source:HGNC Symbol;Acc:HGNC:17040]	1390.89	0.182464
CASKIN2	CASK interacting protein 2 [Source:HGNC Symbol;Acc:HGNC:18200]	3760.44	0.150496
CASP2	caspase 2, apoptosis-related cysteine peptidase [Source:HGNC Symbol;Acc:HGNC:1503]	750.2	0.151168
CAST	calpastatin [Source:HGNC Symbol;Acc:HGNC:1515]	4012.11	0.189746
CBX3	chromobox homolog 3 [Source:HGNC Symbol;Acc:HGNC:1553]	1069.4	0.1913
CC2D1A	coiled-coil and C2 domain containing 1A [Source:HGNC Symbol;Acc:HGNC:30237]	1024.21	0.1956
CC2D1B	coiled-coil and C2 domain containing 1B [Source:HGNC Symbol;Acc:HGNC:29386]	2100	0.199112
CCAR2	cell cycle and apoptosis regulator 2 [Source:HGNC Symbol;Acc:HGNC:23360]	1449	0.177834
CCDC115	coiled-coil domain containing 115 [Source:HGNC Symbol;Acc:HGNC:28178]	1275.44	0.131434
CCDC50	coiled-coil domain containing 50 [Source:HGNC Symbol;Acc:HGNC:18111]	539.644	0.19981
CCDC90B	coiled-coil domain containing 90B [Source:HGNC Symbol;Acc:HGNC:28108]	1043.39	0.171475
CCDC97	coiled-coil domain containing 97 [Source:HGNC Symbol;Acc:HGNC:28289]	793.344	0.183295
CCT2	chaperonin containing TCP1, subunit 2 (beta) [Source:HGNC Symbol;Acc:HGNC:1615]	4030.56	0.124864
CCT3	chaperonin containing TCP1, subunit 3 (gamma) [Source:HGNC Symbol;Acc:HGNC:1616]	4758.78	0.162616
CCT4	chaperonin containing TCP1, subunit 4 (delta) [Source:HGNC Symbol;Acc:HGNC:1617]	2903.89	0.195739
CCT6A	chaperonin containing TCP1, subunit 6A (zeta 1) [Source:HGNC Symbol;Acc:HGNC:1620]	2334.89	0.157613
CCT8	chaperonin containing TCP1, subunit 8 (theta) [Source:HGNC Symbol;Acc:HGNC:1623]	4588	0.14054
CDC16	cell division cycle 16 [Source:HGNC Symbol;Acc:HGNC:1720]	839.867	0.19512
CDC37	cell division cycle 37 [Source:HGNC Symbol;Acc:HGNC:1735]	3311.33	0.17737
CDC40	cell division cycle 40 [Source:HGNC Symbol;Acc:HGNC:17350]	546.956	0.188319
CDC42	Canis lupus familiaris cell division cycle 42 (GTP binding protein, 25kDa) (CDC42), mRNA. [Source:RefSeq mRNA;Acc:NM_001003254]	1419.33	0.123495
CDC42BPB	CDC42 binding protein kinase beta (DMPK-like) [Source:HGNC Symbol;Acc:HGNC:1738]	2347.67	0.1338
CDC42SE1	Canis lupus familiaris CDC42 small effector 1 (CDC42SE1), mRNA. [Source:RefSeq mRNA;Acc:NM_001039043]	1117.67	0.195611
CDC5L	cell division cycle 5-like [Source:HGNC Symbol;Acc:HGNC:1743]	1069.69	0.144893
CDIPT	CDP-diacylglycerol--inositol 3-phosphatidyltransferase [Source:HGNC Symbol;Acc:HGNC:1769]	1524	0.193423
CDK12	cyclin-dependent kinase 12 [Source:HGNC Symbol;Acc:HGNC:24224]	700.522	0.166219
CDK13	cyclin-dependent kinase 13 [Source:HGNC Symbol;Acc:HGNC:1733]	862.222	0.138676
CDK16	cyclin-dependent kinase 16 [Source:HGNC Symbol;Acc:HGNC:8749]	2464.33	0.157209
CDK19	cyclin-dependent kinase 19 [Source:HGNC Symbol;Acc:HGNC:19338]	795.644	0.146616
CDK9	cyclin-dependent kinase 9 [Source:HGNC Symbol;Acc:HGNC:1780]	1485	0.187251
CDV3	CDV3 homolog (mouse) [Source:HGNC Symbol;Acc:HGNC:26928]	3194.44	0.0955969
CELF1	CUGBP, Elav-like family member 1 [Source:HGNC Symbol;Acc:HGNC:2549]	765.256	0.129664
CEP164	centrosomal protein 164kDa [Source:HGNC Symbol;Acc:HGNC:29182]	528.356	0.157054
CEP57	centrosomal protein 57kDa [Source:HGNC Symbol;Acc:HGNC:30794]	509.522	0.141774
CFAP20	cilia and flagella associated protein 20 [Source:HGNC Symbol;Acc:HGNC:29523]	678.178	0.16064
CHCHD2	coiled-coil-helix-coiled-coil-helix domain containing 2 [Source:HGNC Symbol;Acc:HGNC:21645]	4144.56	0.157243
CHD2	chromodomain helicase DNA binding protein 2 [Source:HGNC Symbol;Acc:HGNC:1917]	2217.33	0.153521
CHD3	chromodomain helicase DNA binding protein 3 [Source:HGNC Symbol;Acc:HGNC:1918]	2608	0.0903853
CHD4	chromodomain helicase DNA binding protein 4 [Source:HGNC Symbol;Acc:HGNC:1919]	3787.44	0.172751
CHD8	chromodomain helicase DNA binding protein 8 [Source:HGNC Symbol;Acc:HGNC:20153]	2144.67	0.119992
CHFR	checkpoint with forkhead and ring finger domains, E3 ubiquitin protein ligase [Source:HGNC Symbol;Acc:HGNC:20455]	1330.32	0.158786
CHMP5	charged multivesicular body protein 5 [Source:HGNC Symbol;Acc:HGNC:26942]	2161.56	0.185906
CHMP6	charged multivesicular body protein 6 [Source:HGNC Symbol;Acc:HGNC:25675]	552.967	0.162826
CIC	capicua transcriptional repressor [Source:HGNC Symbol;Acc:HGNC:14214]	1420.44	0.19016
CLIP2	CAP-GLY domain containing linker protein 2 [Source:HGNC Symbol;Acc:HGNC:2586]	990.267	0.181008
CLPTM1L	CLPTM1-like [Source:HGNC Symbol;Acc:HGNC:24308]	2820.22	0.191319
CLSTN1	calsyntenin 1 [Source:HGNC Symbol;Acc:HGNC:17447]	3540.78	0.154672
CLTC	clathrin, heavy chain (Hc) [Source:HGNC Symbol;Acc:HGNC:2092]	8706.67	0.152906
CNBP	CCHC-type zinc finger, nucleic acid binding protein [Source:HGNC Symbol;Acc:HGNC:13164]	4844.11	0.143701
CNOT1	CCR4-NOT transcription complex, subunit 1 [Source:HGNC Symbol;Acc:HGNC:7877]	4361.78	0.196107
CNOT10	CCR4-NOT transcription complex, subunit 10 [Source:HGNC Symbol;Acc:HGNC:23817]	1112.03	0.127382
CNOT11	CCR4-NOT transcription complex, subunit 11 [Source:HGNC Symbol;Acc:HGNC:25217]	592.156	0.185478
CNOT2	CCR4-NOT transcription complex, subunit 2 [Source:HGNC Symbol;Acc:HGNC:7878]	951.311	0.105057
CNOT3	CCR4-NOT transcription complex, subunit 3 [Source:HGNC Symbol;Acc:HGNC:7879]	1094.5	0.173105
CNPY4	canopy FGF signaling regulator 4 [Source:HGNC Symbol;Acc:HGNC:28631]	565.5	0.199147
COA1	cytochrome c oxidase assembly factor 1 homolog (S. cerevisiae) [Source:HGNC Symbol;Acc:HGNC:21868]	537.044	0.182221
COASY	CoA synthase [Source:HGNC Symbol;Acc:HGNC:29932]	689.811	0.144624
COG1	component of oligomeric golgi complex 1 [Source:HGNC Symbol;Acc:HGNC:6545]	1286	0.141896
COG2	component of oligomeric golgi complex 2 [Source:HGNC Symbol;Acc:HGNC:6546]	1181.78	0.10216
COG4	component of oligomeric golgi complex 4 [Source:HGNC Symbol;Acc:HGNC:18620]	1624.78	0.112111
COIL	coilin [Source:HGNC Symbol;Acc:HGNC:2184]	517.067	0.168239
COMMD1	Canis lupus familiaris copper metabolism (Murr1) domain containing 1 (COMMD1), mRNA. [Source:RefSeq mRNA;Acc:NM_001003055]	816.733	0.138473
COPA	coatomer protein complex, subunit alpha [Source:HGNC Symbol;Acc:HGNC:2230]	5089.56	0.190557
COPB1	coatomer protein complex, subunit beta 1 [Source:HGNC Symbol;Acc:HGNC:2231]	2924.89	0.100097
COPB2	coatomer protein complex, subunit beta 2 (beta prime) [Source:HGNC Symbol;Acc:HGNC:2232]	4634.89	0.108303
COPG1	coatomer protein complex, subunit gamma 1 [Source:HGNC Symbol;Acc:HGNC:2236]	3750.44	0.159962
COPS3	COP9 signalosome subunit 3 [Source:HGNC Symbol;Acc:HGNC:2239]	1047.47	0.146976
COPS4	COP9 signalosome subunit 4 [Source:HGNC Symbol;Acc:HGNC:16702]	1494.67	0.0832292
COPS5	COP9 signalosome subunit 5 [Source:HGNC Symbol;Acc:HGNC:2240]	1473	0.139488
COPS6	COP9 signalosome subunit 6 [Source:HGNC Symbol;Acc:HGNC:21749]	1242.16	0.194998
COPS7A	COP9 signalosome subunit 7A [Source:HGNC Symbol;Acc:HGNC:16758]	1008.79	0.0870835
COPZ1	coatomer protein complex, subunit zeta 1 [Source:HGNC Symbol;Acc:HGNC:2243]	806.611	0.154911
COQ2	coenzyme Q2 4-hydroxybenzoate polyprenyltransferase [Source:HGNC Symbol;Acc:HGNC:25223]	1002.89	0.186119
COQ4	coenzyme Q4 [Source:HGNC Symbol;Acc:HGNC:19693]	964.911	0.117916
COQ6	coenzyme Q6 monooxygenase [Source:HGNC Symbol;Acc:HGNC:20233]	597.322	0.168819
CORO1B	coronin, actin binding protein, 1B [Source:HGNC Symbol;Acc:HGNC:2253]	6118.44	0.16785
CORO1C	coronin, actin binding protein, 1C [Source:HGNC Symbol;Acc:HGNC:2254]	2068.44	0.160063
COX7A2L	cytochrome c oxidase subunit VIIa polypeptide 2 like [Source:HGNC Symbol;Acc:HGNC:2289]	1150.66	0.146629
CPNE1	Canis lupus familiaris copine I (CPNE1), mRNA. [Source:RefSeq mRNA;Acc:NM_001171749]	2555.67	0.149718
CPSF3	cleavage and polyadenylation specific factor 3, 73kDa [Source:HGNC Symbol;Acc:HGNC:2326]	751.922	0.180544
CPSF3L	cleavage and polyadenylation specific factor 3-like [Source:HGNC Symbol;Acc:HGNC:26052]	1124.59	0.180145
CPSF6	cleavage and polyadenylation specific factor 6, 68kDa [Source:HGNC Symbol;Acc:HGNC:13871]	804.033	0.143844
CPSF7	cleavage and polyadenylation specific factor 7, 59kDa [Source:HGNC Symbol;Acc:HGNC:30098]	1150.58	0.119086
CRAT	carnitine O-acetyltransferase [Source:HGNC Symbol;Acc:HGNC:2342]	1617.89	0.139284
CREB3	cAMP responsive element binding protein 3 [Source:HGNC Symbol;Acc:HGNC:2347]	1326.58	0.166024
CREBBP	CREB binding protein [Source:HGNC Symbol;Acc:HGNC:2348]	1236.86	0.169719
CREG1	cellular repressor of E1A-stimulated genes 1 [Source:HGNC Symbol;Acc:HGNC:2351]	1611.67	0.171341
CRELD1	cysteine-rich with EGF-like domains 1 [Source:HGNC Symbol;Acc:HGNC:14630]	1074.93	0.158422
CRKL	v-crk avian sarcoma virus CT10 oncogene homolog-like [Source:HGNC Symbol;Acc:HGNC:2363]	1876.44	0.0776371
CRNKL1	crooked neck pre-mRNA splicing factor 1 [Source:HGNC Symbol;Acc:HGNC:15762]	749.567	0.12572
CRTC2	CREB regulated transcription coactivator 2 [Source:HGNC Symbol;Acc:HGNC:27301]	573.5	0.138601
CSDE1	cold shock domain containing E1, RNA-binding [Source:HGNC Symbol;Acc:HGNC:29905]	9183	0.106052
CSNK1A1	casein kinase 1, alpha 1 [Source:HGNC Symbol;Acc:HGNC:2451]	5347.33	0.140139
CSNK1D	casein kinase 1, delta [Source:HGNC Symbol;Acc:HGNC:2452]	1599.67	0.108815
CSNK1G2	casein kinase 1, gamma 2 [Source:HGNC Symbol;Acc:HGNC:2455]	882.822	0.114508
CSRP2BP	CSRP2 binding protein [Source:HGNC Symbol;Acc:HGNC:15904]	2148.67	0.0840743
CSTF1	cleavage stimulation factor, 3' pre-RNA, subunit 1, 50kDa [Source:HGNC Symbol;Acc:HGNC:2483]	575.789	0.0791503
CTBP1	C-terminal binding protein 1 [Source:HGNC Symbol;Acc:HGNC:2494]	1086.67	0.17217
CTC1	CTS telomere maintenance complex component 1 [Source:HGNC Symbol;Acc:HGNC:26169]	777.311	0.159637
CTDNEP1	CTD nuclear envelope phosphatase 1 [Source:HGNC Symbol;Acc:HGNC:19085]	970.844	0.140728
CTDP1	CTD (carboxy-terminal domain, RNA polymerase II, polypeptide A) phosphatase, subunit 1 [Source:HGNC Symbol;Acc:HGNC:2498]	707.367	0.159907
CTNNA1	catenin (cadherin-associated protein), alpha 1, 102kDa [Source:HGNC Symbol;Acc:HGNC:2509]	8974.22	0.199011
CTNNB1	Canis lupus familiaris catenin (cadherin-associated protein), beta 1, 88kDa (CTNNB1), mRNA. [Source:RefSeq mRNA;Acc:NM_001137652]	19930	0.192501
CTNS	cystinosin, lysosomal cystine transporter [Source:HGNC Symbol;Acc:HGNC:2518]	835.211	0.179299
CTPS1	CTP synthase 1 [Source:HGNC Symbol;Acc:HGNC:2519]	881.189	0.198354
CTR9	CTR9, Paf1/RNA polymerase II complex component [Source:HGNC Symbol;Acc:HGNC:16850]	1297.44	0.170811
CTTN	cortactin [Source:HGNC Symbol;Acc:HGNC:3338]	4046.56	0.152019
CTTNBP2NL	CTTNBP2 N-terminal like [Source:HGNC Symbol;Acc:HGNC:25330]	662.911	0.192764
CUL4A	cullin 4A [Source:HGNC Symbol;Acc:HGNC:2554]	1787.89	0.185917
CUL7	cullin 7 [Source:HGNC Symbol;Acc:HGNC:21024]	1732	0.152613
CUL9	cullin 9 [Source:HGNC Symbol;Acc:HGNC:15982]	935.489	0.187058
CXXC5	CXXC finger protein 5 [Source:HGNC Symbol;Acc:HGNC:26943]	952.067	0.192604
CYB5R4	cytochrome b5 reductase 4 [Source:HGNC Symbol;Acc:HGNC:20147]	619.422	0.180188
CYCS	Canis lupus familiaris cytochrome c, somatic (CYCS), mRNA. [Source:RefSeq mRNA;Acc:NM_001197045]	1574.22	0.140178
CYFIP1	cytoplasmic FMR1 interacting protein 1 [Source:HGNC Symbol;Acc:HGNC:13759]	1994.67	0.198516
CYTH3	cytohesin 3 [Source:HGNC Symbol;Acc:HGNC:9504]	807.678	0.179732
DAD1	defender against cell death 1 [Source:HGNC Symbol;Acc:HGNC:2664]	1039.73	0.155102
DAG1	Canis lupus familiaris dystroglycan 1 (dystrophin-associated glycoprotein 1) (DAG1), mRNA. [Source:RefSeq mRNA;Acc:NM_001033992]	9749.56	0.179965
DAGLB	diacylglycerol lipase, beta [Source:HGNC Symbol;Acc:HGNC:28923]	810.4	0.141089
DARS	aspartyl-tRNA synthetase [Source:HGNC Symbol;Acc:HGNC:2678]	1141.94	0.139169
DAZAP1	DAZ associated protein 1 [Source:HGNC Symbol;Acc:HGNC:2683]	981.656	0.187302
DAZAP2	DAZ associated protein 2 [Source:HGNC Symbol;Acc:HGNC:2684]	5677.44	0.148952
DCAF12	DDB1 and CUL4 associated factor 12 [Source:HGNC Symbol;Acc:HGNC:19911]	1183.43	0.0892933
DCAF15	DDB1 and CUL4 associated factor 15 [Source:HGNC Symbol;Acc:HGNC:25095]	591.211	0.197489
DCAF6	DDB1 and CUL4 associated factor 6 [Source:HGNC Symbol;Acc:HGNC:30002]	793.3	0.152905
DCAF7	DDB1 and CUL4 associated factor 7 [Source:HGNC Symbol;Acc:HGNC:30915]	833.578	0.196848
DCTN4	dynactin 4 (p62) [Source:HGNC Symbol;Acc:HGNC:15518]	1854	0.132328
DCTN6	dynactin 6 [Source:HGNC Symbol;Acc:HGNC:16964]	793.811	0.177968
DDOST	Canis lupus familiaris dolichyl-diphosphooligosaccharide--protein glycosyltransferase (DDOST), mRNA. [Source:RefSeq mRNA;Acc:NM_001003321]	9666.89	0.171151
DDX1	DEAD (Asp-Glu-Ala-Asp) box helicase 1 [Source:HGNC Symbol;Acc:HGNC:2734]	2742	0.1187
DDX21	DEAD (Asp-Glu-Ala-Asp) box helicase 21 [Source:HGNC Symbol;Acc:HGNC:2744]	757.9	0.183761
DDX23	DEAD (Asp-Glu-Ala-Asp) box polypeptide 23 [Source:HGNC Symbol;Acc:HGNC:17347]	1466.11	0.166422
DDX24	DEAD (Asp-Glu-Ala-Asp) box helicase 24 [Source:HGNC Symbol;Acc:HGNC:13266]	1553.56	0.13272
DDX42	DEAD (Asp-Glu-Ala-Asp) box helicase 42 [Source:HGNC Symbol;Acc:HGNC:18676]	1599.22	0.118256
DDX47	DEAD (Asp-Glu-Ala-Asp) box polypeptide 47 [Source:HGNC Symbol;Acc:HGNC:18682]	764.711	0.161907
DDX5	Uncharacterized protein [Source:UniProtKB/TrEMBL;Acc:F1PEA6]	9531.89	0.195114
DDX50	DEAD (Asp-Glu-Ala-Asp) box polypeptide 50 [Source:HGNC Symbol;Acc:HGNC:17906]	1099.83	0.159686
DDX59	DEAD (Asp-Glu-Ala-Asp) box polypeptide 59 [Source:HGNC Symbol;Acc:HGNC:25360]	919.067	0.194111
DEDD	death effector domain containing [Source:HGNC Symbol;Acc:HGNC:2755]	661.878	0.143714
DENND4B	DENN/MADD domain containing 4B [Source:HGNC Symbol;Acc:HGNC:29044]	630.756	0.178104
DENR	density-regulated protein [Source:HGNC Symbol;Acc:HGNC:2769]	822.967	0.153161
DEPDC5	DEP domain containing 5 [Source:HGNC Symbol;Acc:HGNC:18423]	774.478	0.174502
DERL1	derlin 1 [Source:HGNC Symbol;Acc:HGNC:28454]	2316.11	0.124875
DHRS1	dehydrogenase/reductase (SDR family) member 1 [Source:HGNC Symbol;Acc:HGNC:16445]	634.267	0.185296
DHRS4	Canis lupus familiaris dehydrogenase/reductase (SDR family) member 4 (DHRS4), mRNA. [Source:RefSeq mRNA;Acc:NM_001048234]	850.3	0.183628
DHX15	DEAH (Asp-Glu-Ala-His) box helicase 15 [Source:HGNC Symbol;Acc:HGNC:2738]	2337.44	0.143714
DHX16	DEAH (Asp-Glu-Ala-His) box polypeptide 16 [Source:HGNC Symbol;Acc:HGNC:2739]	965.678	0.181249
DHX30	DEAH (Asp-Glu-Ala-His) box helicase 30 [Source:HGNC Symbol;Acc:HGNC:16716]	1679.44	0.175519
DHX33	DEAH (Asp-Glu-Ala-His) box polypeptide 33 [Source:HGNC Symbol;Acc:HGNC:16718]	925.367	0.182017
DHX37	DEAH (Asp-Glu-Ala-His) box polypeptide 37 [Source:HGNC Symbol;Acc:HGNC:17210]	834.422	0.12482
DHX38	DEAH (Asp-Glu-Ala-His) box polypeptide 38 [Source:HGNC Symbol;Acc:HGNC:17211]	820.989	0.182679
DHX40	DEAH (Asp-Glu-Ala-His) box polypeptide 40 [Source:HGNC Symbol;Acc:HGNC:18018]	744.011	0.184474
DHX8	DEAH (Asp-Glu-Ala-His) box polypeptide 8 [Source:HGNC Symbol;Acc:HGNC:2749]	1071.17	0.144785
DHX9	DEAH (Asp-Glu-Ala-His) box helicase 9 [Source:HGNC Symbol;Acc:HGNC:2750]	2484.44	0.157994
DIABLO	Canis lupus familiaris diablo, IAP-binding mitochondrial protein (DIABLO), mRNA. [Source:RefSeq mRNA;Acc:NM_001079767]	562.489	0.191198
DIDO1	death inducer-obliterator 1 [Source:HGNC Symbol;Acc:HGNC:2680]	775.233	0.12811
DIEXF	digestive organ expansion factor homolog (zebrafish) [Source:HGNC Symbol;Acc:HGNC:28440]	884.644	0.0995764
DIS3L	DIS3 like exosome 3'-5' exoribonuclease [Source:HGNC Symbol;Acc:HGNC:28698]	756.822	0.122688
DISP1	dispatched homolog 1 (Drosophila) [Source:HGNC Symbol;Acc:HGNC:19711]	548.578	0.193367
DKK3	dickkopf WNT signaling pathway inhibitor 3 [Source:HGNC Symbol;Acc:HGNC:2893]	2305.44	0.153305
DLC1	Canis lupus familiaris deleted in liver cancer 1 (DLC1), mRNA. [Source:RefSeq mRNA;Acc:NM_001145071]	3790.33	0.132057
DLD	Canis lupus familiaris dihydrolipoamide dehydrogenase (DLD), mRNA. [Source:RefSeq mRNA;Acc:NM_001003294]	983.533	0.109217
DLST	dihydrolipoamide S-succinyltransferase (E2 component of 2-oxo-glutarate complex) [Source:HGNC Symbol;Acc:HGNC:2911]	8371.11	0.181721
DNAJA3	DnaJ (Hsp40) homolog, subfamily A, member 3 [Source:HGNC Symbol;Acc:HGNC:11808]	1159.59	0.115718
DNAJB12	DnaJ (Hsp40) homolog, subfamily B, member 12 [Source:HGNC Symbol;Acc:HGNC:14891]	1359.22	0.173973
DNAJB6	DnaJ (Hsp40) homolog, subfamily B, member 6 [Source:HGNC Symbol;Acc:HGNC:14888]	714.067	0.198507
DNAJC13	DnaJ (Hsp40) homolog, subfamily C, member 13 [Source:HGNC Symbol;Acc:HGNC:30343]	1690.33	0.198519
DNAJC19	DnaJ (Hsp40) homolog, subfamily C, member 19 [Source:HGNC Symbol;Acc:HGNC:30528]	762.033	0.191455
DNAJC8	DnaJ (Hsp40) homolog, subfamily C, member 8 [Source:HGNC Symbol;Acc:HGNC:15470]	998.8	0.13133
DNM1L	dynamin 1-like [Source:HGNC Symbol;Acc:HGNC:2973]	1050.3	0.160431
DNM2	dynamin 2 [Source:HGNC Symbol;Acc:HGNC:2974]	4539.33	0.178882
DOCK7	dedicator of cytokinesis 7 [Source:HGNC Symbol;Acc:HGNC:19190]	517.667	0.19809
DOLPP1	dolichyldiphosphatase 1 [Source:HGNC Symbol;Acc:HGNC:29565]	644.689	0.169668
DOPEY1	dopey family member 1 [Source:HGNC Symbol;Acc:HGNC:21194]	753.533	0.149831
DPF2	D4, zinc and double PHD fingers family 2 [Source:HGNC Symbol;Acc:HGNC:9964]	2265.33	0.195879
DPM1	dolichyl-phosphate mannosyltransferase polypeptide 1, catalytic subunit [Source:HGNC Symbol;Acc:HGNC:3005]	751.944	0.197739
DPY30	dpy-30 homolog (C. elegans) [Source:HGNC Symbol;Acc:HGNC:24590]	617.967	0.182405
DRG2	developmentally regulated GTP binding protein 2 [Source:HGNC Symbol;Acc:HGNC:3030]	973.633	0.189743
DSCR3	Down syndrome critical region 3 [Source:HGNC Symbol;Acc:HGNC:3044]	648.8	0.143356
DTD1	D-tyrosyl-tRNA deacylase 1 [Source:HGNC Symbol;Acc:HGNC:16219]	736.244	0.118155
DTX3	deltex 3, E3 ubiquitin ligase [Source:HGNC Symbol;Acc:HGNC:24457]	583.644	0.174604
DUSP11	dual specificity phosphatase 11 (RNA/RNP complex 1-interacting) [Source:HGNC Symbol;Acc:HGNC:3066]	917.944	0.0863484
DUSP12	dual specificity phosphatase 12 [Source:HGNC Symbol;Acc:HGNC:3067]	757.067	0.159663
DUSP16	dual specificity phosphatase 16 [Source:HGNC Symbol;Acc:HGNC:17909]	1156.68	0.187987
DUSP3	dual specificity phosphatase 3 [Source:HGNC Symbol;Acc:HGNC:3069]	1273.89	0.162674
DVL1	dishevelled segment polarity protein 1 [Source:HGNC Symbol;Acc:HGNC:3084]	714.056	0.1836
DYM	dymeclin [Source:HGNC Symbol;Acc:HGNC:21317]	1382.38	0.141466
DYNC1I2	dynein, cytoplasmic 1, intermediate chain 2 [Source:HGNC Symbol;Acc:HGNC:2964]	2295.89	0.109487
DYRK1A	dual-specificity tyrosine-(Y)-phosphorylation regulated kinase 1A [Source:HGNC Symbol;Acc:HGNC:3091]	896.822	0.124478
E2F4	E2F transcription factor 4, p107/p130-binding [Source:HGNC Symbol;Acc:HGNC:3118]	770.667	0.134873
E2F6	E2F transcription factor 6 [Source:HGNC Symbol;Acc:HGNC:3120]	517.911	0.136403
ECD	ecdysoneless homolog (Drosophila) [Source:HGNC Symbol;Acc:HGNC:17029]	527.5	0.13945
EDC4	enhancer of mRNA decapping 4 [Source:HGNC Symbol;Acc:HGNC:17157]	1257	0.126882
EDEM1	ER degradation enhancer, mannosidase alpha-like 1 [Source:HGNC Symbol;Acc:HGNC:18967]	3098.22	0.149096
EDEM2	ER degradation enhancer, mannosidase alpha-like 2 [Source:HGNC Symbol;Acc:HGNC:15877]	1630.22	0.142652
EED	embryonic ectoderm development [Source:HGNC Symbol;Acc:HGNC:3188]	667.556	0.191654
EFCAB14	EF-hand calcium binding domain 14 [Source:HGNC Symbol;Acc:HGNC:29051]	1478.11	0.171181
EFNA1	ephrin-A1 [Source:HGNC Symbol;Acc:HGNC:3221]	707.456	0.142112
EFTUD1	elongation factor Tu GTP binding domain containing 1 [Source:HGNC Symbol;Acc:HGNC:25789]	590.722	0.138766
EFTUD2	elongation factor Tu GTP binding domain containing 2 [Source:HGNC Symbol;Acc:HGNC:30858]	1236.9	0.189175
EGLN1	egl-9 family hypoxia-inducible factor 1 [Source:HGNC Symbol;Acc:HGNC:1232]	1274.47	0.164491
EGLN2	egl-9 family hypoxia-inducible factor 2 [Source:HGNC Symbol;Acc:HGNC:14660]	1299.11	0.14518
EHMT1	euchromatic histone-lysine N-methyltransferase 1 [Source:HGNC Symbol;Acc:HGNC:24650]	1688	0.175741
EHMT2	euchromatic histone-lysine N-methyltransferase 2 [Source:HGNC Symbol;Acc:HGNC:14129]	3353.78	0.184503
EIF1AD	eukaryotic translation initiation factor 1A domain containing [Source:HGNC Symbol;Acc:HGNC:28147]	1214.27	0.144098
EIF2A	eukaryotic translation initiation factor 2A, 65kDa [Source:HGNC Symbol;Acc:HGNC:3254]	877.533	0.160106
EIF2AK1	Canis lupus familiaris eukaryotic translation initiation factor 2-alpha kinase 1 (EIF2AK1), mRNA. [Source:RefSeq mRNA;Acc:NM_001161713]	1481.44	0.167175
EIF2AK4	eukaryotic translation initiation factor 2 alpha kinase 4 [Source:HGNC Symbol;Acc:HGNC:19687]	928.2	0.146862
EIF2B1	eukaryotic translation initiation factor 2B, subunit 1 alpha, 26kDa [Source:HGNC Symbol;Acc:HGNC:3257]	559.567	0.162201
EIF2B2	eukaryotic translation initiation factor 2B, subunit 2 beta, 39kDa [Source:HGNC Symbol;Acc:HGNC:3258]	2983.89	0.171559
EIF2B4	eukaryotic translation initiation factor 2B, subunit 4 delta, 67kDa [Source:HGNC Symbol;Acc:HGNC:3260]	1085.51	0.119518
EIF2B5	eukaryotic translation initiation factor 2B, subunit 5 epsilon, 82kDa [Source:HGNC Symbol;Acc:HGNC:3261]	1448.78	0.198207
EIF2D	eukaryotic translation initiation factor 2D [Source:HGNC Symbol;Acc:HGNC:6583]	746.578	0.100488
EIF2S1	eukaryotic translation initiation factor 2, subunit 1 alpha, 35kDa [Source:HGNC Symbol;Acc:HGNC:3265]	1704.33	0.136707
EIF2S2	eukaryotic translation initiation factor 2, subunit 2 beta, 38kDa [Source:HGNC Symbol;Acc:HGNC:3266]	1159.39	0.114636
EIF3B	eukaryotic translation initiation factor 3, subunit B [Source:HGNC Symbol;Acc:HGNC:3280]	3275.56	0.185951
EIF3J	eukaryotic translation initiation factor 3, subunit J [Source:HGNC Symbol;Acc:HGNC:3270]	550.011	0.150871
EIF3M	eukaryotic translation initiation factor 3, subunit M [Source:HGNC Symbol;Acc:HGNC:24460]	2318.67	0.191235
EIF4A2	eukaryotic translation initiation factor 4A2 [Source:HGNC Symbol;Acc:HGNC:3284]	7124.67	0.148159
EIF4E	eukaryotic translation initiation factor 4E [Source:HGNC Symbol;Acc:HGNC:3287]	998.456	0.14319
EIF4EBP3	Canis lupus familiaris ankyrin repeat and KH domain containing 1 (ANKHD1), mRNA. [Source:RefSeq mRNA;Acc:NM_001204095]	1848.44	0.15873
EIF4ENIF1	eukaryotic translation initiation factor 4E nuclear import factor 1 [Source:HGNC Symbol;Acc:HGNC:16687]	690.778	0.0873727
EIF4H	eukaryotic translation initiation factor 4H [Source:HGNC Symbol;Acc:HGNC:12741]	4492.56	0.0786468
ELF2	E74-like factor 2 (ets domain transcription factor) [Source:HGNC Symbol;Acc:HGNC:3317]	830.989	0.173879
ELL	elongation factor RNA polymerase II [Source:HGNC Symbol;Acc:HGNC:23114]	757.322	0.129063
ELMO2	engulfment and cell motility 2 [Source:HGNC Symbol;Acc:HGNC:17233]	2434.22	0.172992
ELP2	elongator acetyltransferase complex subunit 2 [Source:HGNC Symbol;Acc:HGNC:18248]	1035.74	0.154619
ELP5	elongator acetyltransferase complex subunit 5 [Source:HGNC Symbol;Acc:HGNC:30617]	556.611	0.166325
EMC3	ER membrane protein complex subunit 3 [Source:HGNC Symbol;Acc:HGNC:23999]	1025.42	0.165882
EMC7	ER membrane protein complex subunit 7 [Source:HGNC Symbol;Acc:HGNC:24301]	2402.89	0.172333
ENSCAFG00000000071	Uncharacterized protein [Source:UniProtKB/TrEMBL;Acc:E2QW97]	659.211	0.134428
ENSCAFG00000000994		1934.22	0.148166
ENSCAFG00000001038	Uncharacterized protein [Source:UniProtKB/TrEMBL;Acc:E2RRM7]	901.456	0.152362
ENSCAFG00000001139		2681.11	0.148866
ENSCAFG00000001383	Uncharacterized protein [Source:UniProtKB/TrEMBL;Acc:E2RKA9]	810.7	0.125843
ENSCAFG00000001399	Uncharacterized protein [Source:UniProtKB/TrEMBL;Acc:E2RA50]	9058	0.104886
ENSCAFG00000001671		575.478	0.153662
ENSCAFG00000001785		1356.92	0.180256
ENSCAFG00000001853	Uncharacterized protein [Source:UniProtKB/TrEMBL;Acc:F1PF73]	671.311	0.175551
ENSCAFG00000001943	Uncharacterized protein [Source:UniProtKB/TrEMBL;Acc:E2RB95]	570.1	0.180584
ENSCAFG00000002542	Uncharacterized protein [Source:UniProtKB/TrEMBL;Acc:F1PQG3]	1696	0.14278
ENSCAFG00000003012	Uncharacterized protein [Source:UniProtKB/TrEMBL;Acc:E2QZ50]	8466	0.177959
ENSCAFG00000003026	Uncharacterized protein [Source:UniProtKB/TrEMBL;Acc:H9GW63]	628.8	0.149818
ENSCAFG00000003222	Uncharacterized protein [Source:UniProtKB/TrEMBL;Acc:E2QXU5]	871.522	0.193935
ENSCAFG00000003468	Uncharacterized protein [Source:UniProtKB/TrEMBL;Acc:F1PF04]	562.911	0.156897
ENSCAFG00000003477	Uncharacterized protein [Source:UniProtKB/TrEMBL;Acc:E2RB37]	9591.56	0.139279
ENSCAFG00000003574		576.033	0.184705
ENSCAFG00000003936	Uncharacterized protein [Source:UniProtKB/TrEMBL;Acc:E2RRA6]	1344.98	0.190217
ENSCAFG00000003953	Uncharacterized protein [Source:UniProtKB/TrEMBL;Acc:E2RRA5]	776.633	0.161982
ENSCAFG00000003993		985.567	0.196667
ENSCAFG00000004069	Canis lupus familiaris LUC7-like 2 (S. cerevisiae) (LUC7L2), mRNA. [Source:RefSeq mRNA;Acc:NM_001131056]	1679.78	0.0723324
ENSCAFG00000004134	Uncharacterized protein [Source:UniProtKB/TrEMBL;Acc:E2RQA3]	639.722	0.179034
ENSCAFG00000004735		580.167	0.108702
ENSCAFG00000004842	NADH dehydrogenase [ubiquinone] 1 subunit C2 [Source:UniProtKB/TrEMBL;Acc:E2RLB6]	1720.78	0.111211
ENSCAFG00000004851	Uncharacterized protein [Source:UniProtKB/TrEMBL;Acc:E2RL75]	606.978	0.195442
ENSCAFG00000004916		3990.67	0.13561
ENSCAFG00000005024	Uncharacterized protein [Source:UniProtKB/TrEMBL;Acc:E2RNY7]	2472.11	0.19698
ENSCAFG00000005520		547.833	0.147692
ENSCAFG00000005774	Uncharacterized protein [Source:UniProtKB/TrEMBL;Acc:E2QXE6]	581.956	0.199484
ENSCAFG00000006000	basic immunoglobulin-like variable motif-containing protein [Source:RefSeq peptide;Acc:NP_001239277]	1491.89	0.183548
ENSCAFG00000006021	Uncharacterized protein [Source:UniProtKB/TrEMBL;Acc:E2R188]	636.667	0.175696
ENSCAFG00000006177	Uncharacterized protein [Source:UniProtKB/TrEMBL;Acc:F1PYX5]	568.9	0.134978
ENSCAFG00000006187		990.289	0.159869
ENSCAFG00000006376	Uncharacterized protein [Source:UniProtKB/TrEMBL;Acc:E2R0W6]	877.367	0.193645
ENSCAFG00000006384		645.233	0.126047
ENSCAFG00000006456	Uncharacterized protein [Source:UniProtKB/TrEMBL;Acc:F6X967]	824.078	0.185985
ENSCAFG00000006478	Uncharacterized protein [Source:UniProtKB/TrEMBL;Acc:F1PY21]	1064.94	0.172556
ENSCAFG00000006838		879.189	0.106754
ENSCAFG00000006847	Uncharacterized protein [Source:UniProtKB/TrEMBL;Acc:E2RMY7]	1324.97	0.164067
ENSCAFG00000006946	Uncharacterized protein [Source:UniProtKB/TrEMBL;Acc:E2RHZ1]	1646.11	0.137052
ENSCAFG00000007340	Uncharacterized protein [Source:UniProtKB/TrEMBL;Acc:E2R268]	1843.22	0.166385
ENSCAFG00000007468		4648.33	0.184251
ENSCAFG00000007479	Uncharacterized protein [Source:UniProtKB/TrEMBL;Acc:E2RDX0]	1390.44	0.180635
ENSCAFG00000007675	Uncharacterized protein [Source:UniProtKB/TrEMBL;Acc:E2QUN2]	929.411	0.102178
ENSCAFG00000007919	Uncharacterized protein [Source:UniProtKB/TrEMBL;Acc:E2R7K6]	502.733	0.118088
ENSCAFG00000008038	Uncharacterized protein [Source:UniProtKB/TrEMBL;Acc:E2R0R1]	903.733	0.150244
ENSCAFG00000008311	Uncharacterized protein [Source:UniProtKB/TrEMBL;Acc:E2R4T2]	513.767	0.154565
ENSCAFG00000009211	L-lactate dehydrogenase [Source:UniProtKB/TrEMBL;Acc:E2RA64]	10301.4	0.183209
ENSCAFG00000009692	Uncharacterized protein [Source:UniProtKB/TrEMBL;Acc:E2RDP7]	2407.67	0.181885
ENSCAFG00000010377	Uncharacterized protein [Source:UniProtKB/TrEMBL;Acc:E2RE56]	3959.67	0.0995109
ENSCAFG00000010493	Autophagy-related protein 3 [Source:UniProtKB/TrEMBL;Acc:F1PJ26]	1155.73	0.180658
ENSCAFG00000010669	Uncharacterized protein [Source:UniProtKB/TrEMBL;Acc:F1PS37]	743.622	0.115201
ENSCAFG00000010687	Uncharacterized protein [Source:UniProtKB/TrEMBL;Acc:E2QZG9]	603.033	0.170129
ENSCAFG00000010867	Uncharacterized protein [Source:UniProtKB/TrEMBL;Acc:F1Q0A0]	918.6	0.110388
ENSCAFG00000010918	Uncharacterized protein [Source:UniProtKB/TrEMBL;Acc:F1PX56]	1331	0.161701
ENSCAFG00000011110	Uncharacterized protein [Source:UniProtKB/TrEMBL;Acc:E2R506]	683.056	0.199726
ENSCAFG00000011993	Uncharacterized protein [Source:UniProtKB/TrEMBL;Acc:E2RQK8]	1135.53	0.131174
ENSCAFG00000012034	uncharacterized protein LOC100846982 [Source:RefSeq peptide;Acc:NP_001239309]	560.967	0.181056
ENSCAFG00000012049		1899.56	0.150702
ENSCAFG00000012071	Uncharacterized protein [Source:UniProtKB/TrEMBL;Acc:E2RCT8]	3613.11	0.157074
ENSCAFG00000012089	Uncharacterized protein [Source:UniProtKB/TrEMBL;Acc:E2RSM8]	829.389	0.0980002
ENSCAFG00000012109	Canis lupus familiaris peroxiredoxin 3 (PRDX3), mRNA. [Source:RefSeq mRNA;Acc:NM_001256485]	2021.56	0.157176
ENSCAFG00000012160	Uncharacterized protein [Source:UniProtKB/TrEMBL;Acc:E2RA07]	2298.33	0.160052
ENSCAFG00000012388		1049.22	0.193279
ENSCAFG00000012894	Uncharacterized protein [Source:UniProtKB/TrEMBL;Acc:E2RFK1]	1737.44	0.198
ENSCAFG00000012895	Uncharacterized protein [Source:UniProtKB/TrEMBL;Acc:F1PFX4]	561.189	0.139523
ENSCAFG00000013007	Uncharacterized protein [Source:UniProtKB/TrEMBL;Acc:F1PLM5]	716.567	0.155233
ENSCAFG00000013425	Uncharacterized protein [Source:UniProtKB/TrEMBL;Acc:E2RMK6]	2653.33	0.141471
ENSCAFG00000014051	Uncharacterized protein [Source:UniProtKB/TrEMBL;Acc:F1PV55]	3086.56	0.14591
ENSCAFG00000014648	Uncharacterized protein [Source:UniProtKB/TrEMBL;Acc:E2RFC7]	1612.33	0.149947
ENSCAFG00000015055	Uncharacterized protein [Source:UniProtKB/TrEMBL;Acc:F1PVQ7]	605.789	0.118779
ENSCAFG00000015094		2799.33	0.168691
ENSCAFG00000015454	Uncharacterized protein [Source:UniProtKB/TrEMBL;Acc:E2R851]	1814.78	0.195329
ENSCAFG00000015459	Uncharacterized protein [Source:UniProtKB/TrEMBL;Acc:F1PT22]	591.167	0.155901
ENSCAFG00000015686	Uncharacterized protein [Source:UniProtKB/TrEMBL;Acc:F1P8K1]	3172.56	0.161615
ENSCAFG00000016140	Pyrroline-5-carboxylate reductase [Source:UniProtKB/TrEMBL;Acc:E2R5K3]	1551.22	0.153157
ENSCAFG00000016148	Uncharacterized protein [Source:UniProtKB/TrEMBL;Acc:F1Q113]	699.278	0.113063
ENSCAFG00000016151	Uncharacterized protein [Source:UniProtKB/TrEMBL;Acc:E2R1R4]	1929.44	0.196775
ENSCAFG00000016929	Uncharacterized protein [Source:UniProtKB/TrEMBL;Acc:E2RT89]	1048.99	0.199227
ENSCAFG00000017071	Uncharacterized protein [Source:UniProtKB/TrEMBL;Acc:F1PTP3]	2033	0.158544
ENSCAFG00000017103	Uncharacterized protein [Source:UniProtKB/TrEMBL;Acc:F6UPV2]	1660.22	0.183593
ENSCAFG00000017228	Uncharacterized protein [Source:UniProtKB/TrEMBL;Acc:E2RSR4]	659.844	0.186216
ENSCAFG00000017503	Uncharacterized protein [Source:UniProtKB/TrEMBL;Acc:E2RJ54]	1075.09	0.17396
ENSCAFG00000017537	Uncharacterized protein [Source:UniProtKB/TrEMBL;Acc:E2R9Q7]	2794.44	0.156998
ENSCAFG00000017591		1238.56	0.0595808
ENSCAFG00000018036		8321.44	0.183419
ENSCAFG00000018403	Uncharacterized protein [Source:UniProtKB/TrEMBL;Acc:E2RI65]	2423.78	0.16104
ENSCAFG00000018879	Uncharacterized protein [Source:UniProtKB/TrEMBL;Acc:F6Y016]	1338.47	0.165668
ENSCAFG00000019096	iduronate 2-sulfatase precursor [Source:RefSeq peptide;Acc:NP_001041590]	4282.22	0.16944
ENSCAFG00000019170		860.678	0.118059
ENSCAFG00000019232	Uncharacterized protein [Source:UniProtKB/TrEMBL;Acc:E2R4W7]	1535.78	0.151782
ENSCAFG00000019517		860.189	0.100213
ENSCAFG00000019817		976.822	0.0487498
ENSCAFG00000019979	Uncharacterized protein [Source:UniProtKB/TrEMBL;Acc:F6V744]	1012.81	0.153559
ENSCAFG00000020137	Uncharacterized protein [Source:UniProtKB/TrEMBL;Acc:E2RR50]	1345.22	0.0908258
ENSCAFG00000023207	Uncharacterized protein [Source:UniProtKB/TrEMBL;Acc:E2RS71]	1019.83	0.0910399
ENSCAFG00000023283	Uncharacterized protein [Source:UniProtKB/TrEMBL;Acc:E2QUJ4]	805.244	0.125547
ENSCAFG00000023585	Uncharacterized protein [Source:UniProtKB/TrEMBL;Acc:F1PHZ9]	679.456	0.127986
ENSCAFG00000024066	Canis lupus familiaris glutathione S-transferase alpha 4 (GSTA4), mRNA. [Source:RefSeq mRNA;Acc:NM_001252224]	657.667	0.178678
ENSCAFG00000028743	Uncharacterized protein [Source:UniProtKB/TrEMBL;Acc:J9P1A9]	976.4	0.0832421
ENSCAFG00000028770	Uncharacterized protein [Source:UniProtKB/TrEMBL;Acc:J9P0J0]	863.711	0.115646
ENSCAFG00000029395	Uncharacterized protein [Source:UniProtKB/TrEMBL;Acc:J9NZC6]	1727.22	0.116583
ENSCAFG00000029422	Uncharacterized protein [Source:UniProtKB/TrEMBL;Acc:J9NWP6]	1013.8	0.148023
ENSCAFG00000029777	Uncharacterized protein [Source:UniProtKB/TrEMBL;Acc:J9P2Y8]	1166.53	0.135979
ENSCAFG00000029889	Canis lupus familiaris signal recognition particle 14kDa (homologous Alu RNA binding protein) (SRP14), mRNA. [Source:RefSeq mRNA;Acc:NM_001003251]	1187.52	0.166754
ENSCAFG00000030145	Uncharacterized protein [Source:UniProtKB/TrEMBL;Acc:J9P1A7]	518.267	0.12951
ENSCAFG00000030168	Uncharacterized protein [Source:UniProtKB/TrEMBL;Acc:J9NYE0]	519.922	0.0822264
ENSCAFG00000030220	Uncharacterized protein [Source:UniProtKB/TrEMBL;Acc:J9NZN7]	1392.24	0.119567
ENSCAFG00000030409	Uncharacterized protein [Source:UniProtKB/TrEMBL;Acc:J9P334]	571.578	0.187591
ENSCAFG00000031010	Uncharacterized protein [Source:UniProtKB/TrEMBL;Acc:J9NXS1]	3948.44	0.115236
ENSCAFG00000031129	Uncharacterized protein [Source:UniProtKB/TrEMBL;Acc:J9NWT3]	606.444	0.185908
ENSCAFG00000031146	Uncharacterized protein [Source:UniProtKB/TrEMBL;Acc:J9NZ41]	975.633	0.13481
ENSCAFG00000032009	Uncharacterized protein [Source:UniProtKB/TrEMBL;Acc:J9NZE9]	538.2	0.15143
ENSCAFG00000032347		1041.43	0.140347
ENSCAFG00000032728	Uncharacterized protein [Source:UniProtKB/TrEMBL;Acc:J9P048]	1965.78	0.133308
EPC1	enhancer of polycomb homolog 1 (Drosophila) [Source:HGNC Symbol;Acc:HGNC:19876]	610.611	0.180759
EPC2	enhancer of polycomb homolog 2 (Drosophila) [Source:HGNC Symbol;Acc:HGNC:24543]	822.3	0.190165
EPRS	glutamyl-prolyl-tRNA synthetase [Source:HGNC Symbol;Acc:HGNC:3418]	3148.78	0.161762
EPS15	epidermal growth factor receptor pathway substrate 15 [Source:HGNC Symbol;Acc:HGNC:3419]	1404.33	0.166503
EPS15L1	epidermal growth factor receptor pathway substrate 15-like 1 [Source:HGNC Symbol;Acc:HGNC:24634]	905.244	0.184284
ERBB2	Canis lupus familiaris v-erb-b2 erythroblastic leukemia viral oncogene homolog 2, neuro/glioblastoma derived oncogene homolog (avian) (ERBB2), mRNA. [Source:RefSeq mRNA;Acc:NM_001003217]	2070.44	0.183572
ERCC3	excision repair cross-complementation group 3 [Source:HGNC Symbol;Acc:HGNC:3435]	1149.58	0.165855
ERGIC2	ERGIC and golgi 2 [Source:HGNC Symbol;Acc:HGNC:30208]	647.389	0.179053
ERGIC3	ERGIC and golgi 3 [Source:HGNC Symbol;Acc:HGNC:15927]	3294.56	0.170513
ERI3	ERI1 exoribonuclease family member 3 [Source:HGNC Symbol;Acc:HGNC:17276]	657.633	0.184454
ERLEC1	endoplasmic reticulum lectin 1 [Source:HGNC Symbol;Acc:HGNC:25222]	1820.11	0.179951
ERO1L	ERO1-like (S. cerevisiae) [Source:HGNC Symbol;Acc:HGNC:13280]	3377.11	0.191393
ESD	esterase D [Source:HGNC Symbol;Acc:HGNC:3465]	997.978	0.103282
ETFA	electron-transfer-flavoprotein, alpha polypeptide [Source:HGNC Symbol;Acc:HGNC:3481]	2148.78	0.152859
ETFDH	electron-transferring-flavoprotein dehydrogenase [Source:HGNC Symbol;Acc:HGNC:3483]	1595.89	0.147348
EXOC4	exocyst complex component 4 [Source:HGNC Symbol;Acc:HGNC:30389]	1273.89	0.159778
EXOC7	exocyst complex component 7 [Source:HGNC Symbol;Acc:HGNC:23214]	1308.11	0.144615
EXOSC10	exosome component 10 [Source:HGNC Symbol;Acc:HGNC:9138]	2681.78	0.166151
FAF1	Fas (TNFRSF6) associated factor 1 [Source:HGNC Symbol;Acc:HGNC:3578]	722.022	0.114112
FAM120A	family with sequence similarity 120A [Source:HGNC Symbol;Acc:HGNC:13247]	3310.89	0.125371
FAM120B	family with sequence similarity 120B [Source:HGNC Symbol;Acc:HGNC:21109]	956.233	0.166241
FAM134A	family with sequence similarity 134, member A [Source:HGNC Symbol;Acc:HGNC:28450]	1202.6	0.199566
FAM134C	family with sequence similarity 134, member C [Source:HGNC Symbol;Acc:HGNC:27258]	1363.11	0.100364
FAM151B	family with sequence similarity 151, member B [Source:HGNC Symbol;Acc:HGNC:33716]	554.7	0.17593
FAM160A2	family with sequence similarity 160, member A2 [Source:HGNC Symbol;Acc:HGNC:25378]	548.444	0.142963
FAM175B	family with sequence similarity 175, member B [Source:HGNC Symbol;Acc:HGNC:28975]	509.456	0.151197
FAM192A	family with sequence similarity 192, member A [Source:HGNC Symbol;Acc:HGNC:29856]	685	0.168225
FAM204A	family with sequence similarity 204, member A [Source:HGNC Symbol;Acc:HGNC:25794]	970.156	0.129858
FAM208B	family with sequence similarity 208, member B [Source:HGNC Symbol;Acc:HGNC:23484]	1431.89	0.177374
FAM20B	family with sequence similarity 20, member B [Source:HGNC Symbol;Acc:HGNC:23017]	3109.44	0.162631
FAM3C	family with sequence similarity 3, member C [Source:HGNC Symbol;Acc:HGNC:18664]	738.344	0.119515
FAM53C	family with sequence similarity 53, member C [Source:HGNC Symbol;Acc:HGNC:1336]	745.222	0.199462
FAM65C	family with sequence similarity 65, member C [Source:HGNC Symbol;Acc:HGNC:16168]	1597.22	0.156867
FAM73B	family with sequence similarity 73, member B [Source:HGNC Symbol;Acc:HGNC:23621]	871.889	0.102322
FAM96A	family with sequence similarity 96, member A [Source:HGNC Symbol;Acc:HGNC:26235]	900.7	0.0738899
FAM98A	family with sequence similarity 98, member A [Source:HGNC Symbol;Acc:HGNC:24520]	791.911	0.122134
FAN1	FANCD2/FANCI-associated nuclease 1 [Source:HGNC Symbol;Acc:HGNC:29170]	833.956	0.146472
FANCG	Fanconi anemia, complementation group G [Source:HGNC Symbol;Acc:HGNC:3588]	600.056	0.122082
FBRS	fibrosin [Source:HGNC Symbol;Acc:HGNC:20442]	675.533	0.174713
FBXL12	F-box and leucine-rich repeat protein 12 [Source:HGNC Symbol;Acc:HGNC:13611]	598.689	0.184227
FBXL18	F-box and leucine-rich repeat protein 18 [Source:HGNC Symbol;Acc:HGNC:21874]	827.144	0.0676857
FBXO18	F-box protein, helicase, 18 [Source:HGNC Symbol;Acc:HGNC:13620]	785.556	0.113271
FBXO22	F-box protein 22 [Source:HGNC Symbol;Acc:HGNC:13593]	1195.66	0.101324
FBXO28	F-box protein 28 [Source:HGNC Symbol;Acc:HGNC:29046]	640.211	0.140246
FBXO34	F-box protein 34 [Source:HGNC Symbol;Acc:HGNC:20201]	902.933	0.140529
FBXO38	F-box protein 38 [Source:HGNC Symbol;Acc:HGNC:28844]	896.733	0.159935
FBXO42	F-box protein 42 [Source:HGNC Symbol;Acc:HGNC:29249]	2115.33	0.18702
FBXO7	F-box protein 7 [Source:HGNC Symbol;Acc:HGNC:13586]	3531.33	0.183485
FBXW11	F-box and WD repeat domain containing 11 [Source:HGNC Symbol;Acc:HGNC:13607]	1947.44	0.19716
FDPS	farnesyl diphosphate synthase [Source:HGNC Symbol;Acc:HGNC:3631]	7098.11	0.142957
FH	fumarate hydratase [Source:HGNC Symbol;Acc:HGNC:3700]	1101.08	0.177827
FIP1L1	factor interacting with PAPOLA and CPSF1 [Source:HGNC Symbol;Acc:HGNC:19124]	1220.52	0.175258
FIZ1	FLT3-interacting zinc finger 1 [Source:HGNC Symbol;Acc:HGNC:25917]	802.3	0.178824
FKBP15	FK506 binding protein 15, 133kDa [Source:HGNC Symbol;Acc:HGNC:23397]	1050.49	0.0410549
FLII	flightless I homolog (Drosophila) [Source:HGNC Symbol;Acc:HGNC:3750]	2908.11	0.171672
FN3KRP	fructosamine 3 kinase related protein [Source:HGNC Symbol;Acc:HGNC:25700]	776.578	0.148895
FOCAD	focadhesin [Source:HGNC Symbol;Acc:HGNC:23377]	1270.42	0.163924
FOXJ3	forkhead box J3 [Source:HGNC Symbol;Acc:HGNC:29178]	1088.71	0.146498
FOXK2	forkhead box K2 [Source:HGNC Symbol;Acc:HGNC:6036]	507.833	0.1177
FOXO4	forkhead box O4 [Source:HGNC Symbol;Acc:HGNC:7139]	7877.22	0.119351
FRMD8	FERM domain containing 8 [Source:HGNC Symbol;Acc:HGNC:25462]	1126.97	0.198038
FSTL1	follistatin-like 1 [Source:HGNC Symbol;Acc:HGNC:3972]	8857.78	0.196471
FTSJ3	FtsJ homolog 3 (E. coli) [Source:HGNC Symbol;Acc:HGNC:17136]	585.233	0.190088
FUBP1	far upstream element (FUSE) binding protein 1 [Source:HGNC Symbol;Acc:HGNC:4004]	1523.22	0.0863449
FUBP3	far upstream element (FUSE) binding protein 3 [Source:HGNC Symbol;Acc:HGNC:4005]	871.489	0.0668112
FUT8	fucosyltransferase 8 (alpha (1,6) fucosyltransferase) [Source:HGNC Symbol;Acc:HGNC:4019]	2810.56	0.180939
FXR1	fragile X mental retardation, autosomal homolog 1 [Source:HGNC Symbol;Acc:HGNC:4023]	1824.44	0.167175
FXR2	fragile X mental retardation, autosomal homolog 2 [Source:HGNC Symbol;Acc:HGNC:4024]	963.089	0.11285
FZD6	frizzled class receptor 6 [Source:HGNC Symbol;Acc:HGNC:4044]	891.967	0.186443
FZR1	fizzy/cell division cycle 20 related 1 (Drosophila) [Source:HGNC Symbol;Acc:HGNC:24824]	1065.88	0.124915
G3BP1	GTPase activating protein (SH3 domain) binding protein 1 [Source:HGNC Symbol;Acc:HGNC:30292]	1917.11	0.13732
G3BP2	GTPase activating protein (SH3 domain) binding protein 2 [Source:HGNC Symbol;Acc:HGNC:30291]	1275.49	0.199653
GAB2	GRB2-associated binding protein 2 [Source:HGNC Symbol;Acc:HGNC:14458]	4246.33	0.132313
GAK	cyclin G associated kinase [Source:HGNC Symbol;Acc:HGNC:4113]	2045	0.173571
GALK2	galactokinase 2 [Source:HGNC Symbol;Acc:HGNC:4119]	764.178	0.118696
GALNT18	polypeptide N-acetylgalactosaminyltransferase 18 [Source:HGNC Symbol;Acc:HGNC:30488]	674.178	0.156819
GANAB	glucosidase, alpha; neutral AB [Source:HGNC Symbol;Acc:HGNC:4138]	3132.22	0.197894
GAPVD1	GTPase activating protein and VPS9 domains 1 [Source:HGNC Symbol;Acc:HGNC:23375]	1502.44	0.13773
GATA2	GATA binding protein 2 [Source:HGNC Symbol;Acc:HGNC:4171]	13947.8	0.174079
GATAD2A	GATA zinc finger domain containing 2A [Source:HGNC Symbol;Acc:HGNC:29989]	2709.22	0.113497
GBA2	glucosidase, beta (bile acid) 2 [Source:HGNC Symbol;Acc:HGNC:18986]	1618.33	0.192276
GBAS	glioblastoma amplified sequence [Source:HGNC Symbol;Acc:HGNC:4179]	1597	0.168648
GBF1	golgi brefeldin A resistant guanine nucleotide exchange factor 1 [Source:HGNC Symbol;Acc:HGNC:4181]	1711.67	0.134606
GCN1L1	GCN1 general control of amino-acid synthesis 1-like 1 (yeast) [Source:HGNC Symbol;Acc:HGNC:4199]	3735.22	0.165522
GDAP2	ganglioside induced differentiation associated protein 2 [Source:HGNC Symbol;Acc:HGNC:18010]	611.589	0.165193
GEMIN5	gem (nuclear organelle) associated protein 5 [Source:HGNC Symbol;Acc:HGNC:20043]	587.422	0.105495
GET4	golgi to ER traffic protein 4 homolog (S. cerevisiae) [Source:HGNC Symbol;Acc:HGNC:21690]	648.811	0.152721
GFM1	G elongation factor, mitochondrial 1 [Source:HGNC Symbol;Acc:HGNC:13780]	1565.78	0.179037
GGA1	golgi-associated, gamma adaptin ear containing, ARF binding protein 1 [Source:HGNC Symbol;Acc:HGNC:17842]	573.456	0.174503
GGA3	golgi-associated, gamma adaptin ear containing, ARF binding protein 3 [Source:HGNC Symbol;Acc:HGNC:17079]	1452.89	0.124307
GGNBP2	gametogenetin binding protein 2 [Source:HGNC Symbol;Acc:HGNC:19357]	1235.43	0.186286
GID8	GID complex subunit 8 [Source:HGNC Symbol;Acc:HGNC:15857]	545.7	0.12068
GIGYF2	GRB10 interacting GYF protein 2 [Source:HGNC Symbol;Acc:HGNC:11960]	1259.78	0.122445
GIPC1	GIPC PDZ domain containing family, member 1 [Source:HGNC Symbol;Acc:HGNC:1226]	998.511	0.160919
GIT1	G protein-coupled receptor kinase interacting ArfGAP 1 [Source:HGNC Symbol;Acc:HGNC:4272]	714.322	0.157227
GLO1	glyoxalase I [Source:HGNC Symbol;Acc:HGNC:4323]	1994.56	0.178027
GLRX3	glutaredoxin 3 [Source:HGNC Symbol;Acc:HGNC:15987]	1920.78	0.186826
GLYR1	glyoxylate reductase 1 homolog (Arabidopsis) [Source:HGNC Symbol;Acc:HGNC:24434]	1058.22	0.171694
GMPR2	guanosine monophosphate reductase 2 [Source:HGNC Symbol;Acc:HGNC:4377]	683.844	0.116995
GNAI3	guanine nucleotide binding protein (G protein), alpha inhibiting activity polypeptide 3 [Source:HGNC Symbol;Acc:HGNC:4387]	1458.19	0.181129
GNB1	Canis lupus familiaris guanine nucleotide binding protein (G protein), beta polypeptide 1 (GNB1), mRNA. [Source:RefSeq mRNA;Acc:NM_001003236]	5252.89	0.16782
GNB2	guanine nucleotide binding protein (G protein), beta polypeptide 2 [Source:HGNC Symbol;Acc:HGNC:4398]	3739.67	0.187054
GNL2	guanine nucleotide binding protein-like 2 (nucleolar) [Source:HGNC Symbol;Acc:HGNC:29925]	1108.37	0.168947
GNL3	guanine nucleotide binding protein-like 3 (nucleolar) [Source:HGNC Symbol;Acc:HGNC:29931]	1019.54	0.189674
GNPAT	glyceronephosphate O-acyltransferase [Source:HGNC Symbol;Acc:HGNC:4416]	1082.27	0.12091
GOLGA5	golgin A5 [Source:HGNC Symbol;Acc:HGNC:4428]	970.444	0.0964738
GOLGA7	golgin A7 [Source:HGNC Symbol;Acc:HGNC:24876]	1162.68	0.173159
GOLPH3L	golgi phosphoprotein 3-like [Source:HGNC Symbol;Acc:HGNC:24882]	1690.89	0.173414
GORASP2	golgi reassembly stacking protein 2, 55kDa [Source:HGNC Symbol;Acc:HGNC:17500]	2379.67	0.154163
GPAA1	glycosylphosphatidylinositol anchor attachment 1 [Source:HGNC Symbol;Acc:HGNC:4446]	3251.44	0.186488
GPANK1	G patch domain and ankyrin repeats 1 [Source:HGNC Symbol;Acc:HGNC:13920]	598.956	0.126089
GPATCH4	G patch domain containing 4 [Source:HGNC Symbol;Acc:HGNC:25982]	822.022	0.196809
GPATCH8	G patch domain containing 8 [Source:HGNC Symbol;Acc:HGNC:29066]	1054.74	0.124573
GPBP1	GC-rich promoter binding protein 1 [Source:HGNC Symbol;Acc:HGNC:29520]	1568.78	0.194716
GPBP1L1	GC-rich promoter binding protein 1-like 1 [Source:HGNC Symbol;Acc:HGNC:28843]	1173.4	0.10204
GPKOW	G patch domain and KOW motifs [Source:HGNC Symbol;Acc:HGNC:30677]	833.844	0.190818
GRB2	growth factor receptor-bound protein 2 [Source:HGNC Symbol;Acc:HGNC:4566]	2269.33	0.143086
GRIPAP1	GRIP1 associated protein 1 [Source:HGNC Symbol;Acc:HGNC:18706]	953.622	0.104771
GRSF1	G-rich RNA sequence binding factor 1 [Source:HGNC Symbol;Acc:HGNC:4610]	1162.53	0.170247
GSE1	Gse1 coiled-coil protein [Source:HGNC Symbol;Acc:HGNC:28979]	514.6	0.17484
GSK3A	glycogen synthase kinase 3 alpha [Source:HGNC Symbol;Acc:HGNC:4616]	1355.56	0.154446
GSPT1	G1 to S phase transition 1 [Source:HGNC Symbol;Acc:HGNC:4621]	1649.67	0.182446
GSS	glutathione synthetase [Source:HGNC Symbol;Acc:HGNC:4624]	677.278	0.172879
GTF2E2	general transcription factor IIE, polypeptide 2, beta 34kDa [Source:HGNC Symbol;Acc:HGNC:4651]	949.511	0.0904033
GTF2I	general transcription factor IIi [Source:HGNC Symbol;Acc:HGNC:4659]	2560.22	0.182873
GTF3C1	general transcription factor IIIC, polypeptide 1, alpha 220kDa [Source:HGNC Symbol;Acc:HGNC:4664]	2154.11	0.155037
GTF3C2	general transcription factor IIIC, polypeptide 2, beta 110kDa [Source:HGNC Symbol;Acc:HGNC:4665]	1099.14	0.14009
GTPBP1	GTP binding protein 1 [Source:HGNC Symbol;Acc:HGNC:4669]	682.033	0.179002
GTPBP2	GTP binding protein 2 [Source:HGNC Symbol;Acc:HGNC:4670]	635.567	0.183474
GTPBP4	GTP binding protein 4 [Source:HGNC Symbol;Acc:HGNC:21535]	1243.03	0.16603
GZF1	GDNF-inducible zinc finger protein 1 [Source:HGNC Symbol;Acc:HGNC:15808]	997.844	0.111899
H2AFY	H2A histone family, member Y [Source:HGNC Symbol;Acc:HGNC:4740]	2630.56	0.186093
H3F3A	H3 histone, family 3A [Source:HGNC Symbol;Acc:HGNC:4764]	4477.78	0.0899335
HARS	histidyl-tRNA synthetase [Source:HGNC Symbol;Acc:HGNC:4816]	1131.73	0.195434
HBP1	HMG-box transcription factor 1 [Source:HGNC Symbol;Acc:HGNC:23200]	2630.44	0.196739
HBS1L	HBS1-like translational GTPase [Source:HGNC Symbol;Acc:HGNC:4834]	1030.04	0.199133
HDAC1	histone deacetylase 1 [Source:HGNC Symbol;Acc:HGNC:4852]	824.3	0.158109
HDAC3	histone deacetylase 3 [Source:HGNC Symbol;Acc:HGNC:4854]	1139.22	0.0954161
HDAC6	histone deacetylase 6 [Source:HGNC Symbol;Acc:HGNC:14064]	909.067	0.127642
HDAC7	histone deacetylase 7 [Source:HGNC Symbol;Acc:HGNC:14067]	1264.06	0.196501
HDHD2	haloacid dehalogenase-like hydrolase domain containing 2 [Source:HGNC Symbol;Acc:HGNC:25364]	722.878	0.0657747
HEBP1	heme binding protein 1 [Source:HGNC Symbol;Acc:HGNC:17176]	8372.89	0.134168
HECTD3	HECT domain containing E3 ubiquitin protein ligase 3 [Source:HGNC Symbol;Acc:HGNC:26117]	1132.78	0.0944299
HELZ	helicase with zinc finger [Source:HGNC Symbol;Acc:HGNC:16878]	933.156	0.113038
HELZ2	helicase with zinc finger 2, transcriptional coactivator [Source:HGNC Symbol;Acc:HGNC:30021]	699.122	0.18056
HERC1	HECT and RLD domain containing E3 ubiquitin protein ligase family member 1 [Source:HGNC Symbol;Acc:HGNC:4867]	1438.22	0.148675
HINFP	histone H4 transcription factor [Source:HGNC Symbol;Acc:HGNC:17850]	1127.34	0.144242
HIPK1	homeodomain interacting protein kinase 1 [Source:HGNC Symbol;Acc:HGNC:19006]	1497.4	0.199336
HIRA	histone cell cycle regulator [Source:HGNC Symbol;Acc:HGNC:4916]	663.044	0.146909
HMCES	5-hydroxymethylcytosine (hmC) binding, ES cell-specific [Source:HGNC Symbol;Acc:HGNC:24446]	640.144	0.156091
HMGCL	3-hydroxymethyl-3-methylglutaryl-CoA lyase [Source:HGNC Symbol;Acc:HGNC:5005]	1258.48	0.158201
HMGXB4	HMG box domain containing 4 [Source:HGNC Symbol;Acc:HGNC:5003]	657.344	0.10716
HMOX2	heme oxygenase (decycling) 2 [Source:HGNC Symbol;Acc:HGNC:5014]	1918.22	0.171104
HNRNPA0	heterogeneous nuclear ribonucleoprotein A0 [Source:HGNC Symbol;Acc:HGNC:5030]	825.989	0.156862
HNRNPAB	heterogeneous nuclear ribonucleoprotein A/B [Source:HGNC Symbol;Acc:HGNC:5034]	2339	0.151026
HNRNPF	heterogeneous nuclear ribonucleoprotein F [Source:HGNC Symbol;Acc:HGNC:5039]	5316.22	0.0793859
HNRNPH2	heterogeneous nuclear ribonucleoprotein H2 (H') [Source:HGNC Symbol;Acc:HGNC:5042]	1127.74	0.13535
HNRNPM	heterogeneous nuclear ribonucleoprotein M [Source:HGNC Symbol;Acc:HGNC:5046]	3776.33	0.142126
HNRNPR	heterogeneous nuclear ribonucleoprotein R [Source:HGNC Symbol;Acc:HGNC:5047]	2144.67	0.14634
HNRNPU	heterogeneous nuclear ribonucleoprotein U (scaffold attachment factor A) [Source:HGNC Symbol;Acc:HGNC:5048]	6343.33	0.177741
HNRNPUL1	heterogeneous nuclear ribonucleoprotein U-like 1 [Source:HGNC Symbol;Acc:HGNC:17011]	5108.56	0.104006
HP1BP3	heterochromatin protein 1, binding protein 3 [Source:HGNC Symbol;Acc:HGNC:24973]	1025.46	0.158723
HPS1	Hermansky-Pudlak syndrome 1 [Source:HGNC Symbol;Acc:HGNC:5163]	827.011	0.128053
HPS4	Hermansky-Pudlak syndrome 4 [Source:HGNC Symbol;Acc:HGNC:15844]	613.978	0.113629
HS1BP3	HCLS1 binding protein 3 [Source:HGNC Symbol;Acc:HGNC:24979]	1191.58	0.196566
HSD17B8	hydroxysteroid (17-beta) dehydrogenase 8 [Source:HGNC Symbol;Acc:HGNC:3554]	1156.99	0.199033
HSDL1	hydroxysteroid dehydrogenase like 1 [Source:HGNC Symbol;Acc:HGNC:16475]	587.6	0.189873
HSL	Uncharacterized protein [Source:UniProtKB/TrEMBL;Acc:F1P785]	534.611	0.160738
HSP90AB1	heat shock protein 90kDa alpha (cytosolic), class B member 1 [Source:HGNC Symbol;Acc:HGNC:5258]	18426.7	0.122792
HSPA14	heat shock 70kDa protein 14 [Source:HGNC Symbol;Acc:HGNC:29526]	568.811	0.176064
HSPA4	heat shock 70kDa protein 4 [Source:HGNC Symbol;Acc:HGNC:5237]	2506.33	0.145509
HSPA5	heat shock 70kDa protein 5 (glucose-regulated protein, 78kDa) [Source:HGNC Symbol;Acc:HGNC:5238]	25875.6	0.165186
HSPA9	heat shock 70kDa protein 9 (mortalin) [Source:HGNC Symbol;Acc:HGNC:5244]	3575.44	0.0934877
HYAL2	hyaluronoglucosaminidase 2 [Source:HGNC Symbol;Acc:HGNC:5321]	1840	0.142998
IARS	isoleucyl-tRNA synthetase [Source:HGNC Symbol;Acc:HGNC:5330]	1636.89	0.173148
IARS2	isoleucyl-tRNA synthetase 2, mitochondrial [Source:HGNC Symbol;Acc:HGNC:29685]	1729.12	0.175967
ICE1	interactor of little elongation complex ELL subunit 1 [Source:HGNC Symbol;Acc:HGNC:29154]	747.967	0.154958
IDH3A	isocitrate dehydrogenase 3 (NAD+) alpha [Source:HGNC Symbol;Acc:HGNC:5384]	701.189	0.173219
IDI1	isopentenyl-diphosphate delta isomerase 1 [Source:HGNC Symbol;Acc:HGNC:5387]	2131.44	0.169455
IFRD1	interferon-related developmental regulator 1 [Source:HGNC Symbol;Acc:HGNC:5456]	825.2	0.180673
IFT122	intraflagellar transport 122 [Source:HGNC Symbol;Acc:HGNC:13556]	733.367	0.1888
IFT46	intraflagellar transport 46 [Source:HGNC Symbol;Acc:HGNC:26146]	893.467	0.179547
IGBP1	immunoglobulin (CD79A) binding protein 1 [Source:HGNC Symbol;Acc:HGNC:5461]	1243.87	0.199788
IGHMBP2	immunoglobulin mu binding protein 2 [Source:HGNC Symbol;Acc:HGNC:5542]	736.556	0.189787
IKBKB	inhibitor of kappa light polypeptide gene enhancer in B-cells, kinase beta [Source:HGNC Symbol;Acc:HGNC:5960]	574.7	0.13021
IKBKG	inhibitor of kappa light polypeptide gene enhancer in B-cells, kinase gamma [Source:HGNC Symbol;Acc:HGNC:5961]	1067.6	0.190591
IL17RA	interleukin 17 receptor A [Source:HGNC Symbol;Acc:HGNC:5985]	2074.89	0.139431
IL17RC	interleukin 17 receptor C [Source:HGNC Symbol;Acc:HGNC:18358]	681.089	0.16073
ILF2	interleukin enhancer binding factor 2 [Source:HGNC Symbol;Acc:HGNC:6037]	2527.33	0.157552
ILF3	interleukin enhancer binding factor 3, 90kDa [Source:HGNC Symbol;Acc:HGNC:6038]	2222.44	0.182367
ILVBL	ilvB (bacterial acetolactate synthase)-like [Source:HGNC Symbol;Acc:HGNC:6041]	1299.33	0.159758
IMMT	inner membrane protein, mitochondrial [Source:HGNC Symbol;Acc:HGNC:6047]	1877.33	0.102296
INF2	inverted formin, FH2 and WH2 domain containing [Source:HGNC Symbol;Acc:HGNC:23791]	2962.44	0.179847
INO80	INO80 complex subunit [Source:HGNC Symbol;Acc:HGNC:26956]	927.689	0.169781
INPPL1	inositol polyphosphate phosphatase-like 1 [Source:HGNC Symbol;Acc:HGNC:6080]	2058.11	0.173902
INTS1	integrator complex subunit 1 [Source:HGNC Symbol;Acc:HGNC:24555]	1497.56	0.181872
INTS3	integrator complex subunit 3 [Source:HGNC Symbol;Acc:HGNC:26153]	1163.14	0.184676
INTS7	integrator complex subunit 7 [Source:HGNC Symbol;Acc:HGNC:24484]	885.156	0.180673
IP6K2	inositol hexakisphosphate kinase 2 [Source:HGNC Symbol;Acc:HGNC:17313]	533.411	0.101122
IPO13	importin 13 [Source:HGNC Symbol;Acc:HGNC:16853]	519.889	0.147321
IPO9	importin 9 [Source:HGNC Symbol;Acc:HGNC:19425]	1124.47	0.139292
IQCE	IQ motif containing E [Source:HGNC Symbol;Acc:HGNC:29171]	678.3	0.178654
IQGAP1	IQ motif containing GTPase activating protein 1 [Source:HGNC Symbol;Acc:HGNC:6110]	8324.89	0.16872
IREB2	iron-responsive element binding protein 2 [Source:HGNC Symbol;Acc:HGNC:6115]	3172	0.147515
IRF1	interferon regulatory factor 1 [Source:HGNC Symbol;Acc:HGNC:6116]	728.333	0.184564
IRF2BP2	interferon regulatory factor 2 binding protein 2 [Source:HGNC Symbol;Acc:HGNC:21729]	1097.72	0.158699
IRGQ	immunity-related GTPase family, Q [Source:HGNC Symbol;Acc:HGNC:24868]	641.411	0.136122
ISG20L2	interferon stimulated exonuclease gene 20kDa-like 2 [Source:HGNC Symbol;Acc:HGNC:25745]	812.989	0.117192
IST1	increased sodium tolerance 1 homolog (yeast) [Source:HGNC Symbol;Acc:HGNC:28977]	2771.44	0.118634
ITM2B	integral membrane protein 2B [Source:HGNC Symbol;Acc:HGNC:6174]	13027.8	0.131937
ITPA	inosine triphosphatase (nucleoside triphosphate pyrophosphatase) [Source:HGNC Symbol;Acc:HGNC:6176]	739.933	0.146358
ITPKC	inositol-trisphosphate 3-kinase C [Source:HGNC Symbol;Acc:HGNC:14897]	864.078	0.159512
IWS1	IWS1 homolog (S. cerevisiae) [Source:HGNC Symbol;Acc:HGNC:25467]	1175.36	0.1984
JAGN1	jagunal homolog 1 (Drosophila) [Source:HGNC Symbol;Acc:HGNC:26926]	771.456	0.173972
KANSL1	KAT8 regulatory NSL complex subunit 1 [Source:HGNC Symbol;Acc:HGNC:24565]	900.433	0.138839
KANSL2	KAT8 regulatory NSL complex subunit 2 [Source:HGNC Symbol;Acc:HGNC:26024]	1283.11	0.146379
KANSL3	KAT8 regulatory NSL complex subunit 3 [Source:HGNC Symbol;Acc:HGNC:25473]	2183.22	0.0803723
KAT2A	K(lysine) acetyltransferase 2A [Source:HGNC Symbol;Acc:HGNC:4201]	563.856	0.140509
KAT5	K(lysine) acetyltransferase 5 [Source:HGNC Symbol;Acc:HGNC:5275]	1466.88	0.139131
KAT8	K(lysine) acetyltransferase 8 [Source:HGNC Symbol;Acc:HGNC:17933]	778.644	0.192114
KATNB1	katanin p80 (WD repeat containing) subunit B 1 [Source:HGNC Symbol;Acc:HGNC:6217]	570.856	0.171359
KBTBD2	kelch repeat and BTB (POZ) domain containing 2 [Source:HGNC Symbol;Acc:HGNC:21751]	585.078	0.15699
KCMF1	potassium channel modulatory factor 1 [Source:HGNC Symbol;Acc:HGNC:20589]	973.756	0.114318
KCTD1	potassium channel tetramerization domain containing 1 [Source:HGNC Symbol;Acc:HGNC:18249]	778.456	0.138718
KCTD9	potassium channel tetramerization domain containing 9 [Source:HGNC Symbol;Acc:HGNC:22401]	646.289	0.172068
KDELC1	KDEL (Lys-Asp-Glu-Leu) containing 1 [Source:HGNC Symbol;Acc:HGNC:19350]	835.1	0.130478
KDELR2	KDEL (Lys-Asp-Glu-Leu) endoplasmic reticulum protein retention receptor 2 [Source:HGNC Symbol;Acc:HGNC:6305]	3418.44	0.0717218
KDM1A	lysine (K)-specific demethylase 1A [Source:HGNC Symbol;Acc:HGNC:29079]	1055.56	0.166883
KDM2A	lysine (K)-specific demethylase 2A [Source:HGNC Symbol;Acc:HGNC:13606]	1883.56	0.0906416
KDM3B	lysine (K)-specific demethylase 3B [Source:HGNC Symbol;Acc:HGNC:1337]	1676.56	0.115492
KDM4A	lysine (K)-specific demethylase 4A [Source:HGNC Symbol;Acc:HGNC:22978]	3495.22	0.124132
KDM5A	lysine (K)-specific demethylase 5A [Source:HGNC Symbol;Acc:HGNC:9886]	545.344	0.129772
KDM5C	lysine (K)-specific demethylase 5C [Source:HGNC Symbol;Acc:HGNC:11114]	2081.56	0.120191
KDM6A	lysine (K)-specific demethylase 6A [Source:HGNC Symbol;Acc:HGNC:12637]	705.689	0.171509
KDSR	3-ketodihydrosphingosine reductase [Source:HGNC Symbol;Acc:HGNC:4021]	3325.78	0.161185
KHDRBS1	KH domain containing, RNA binding, signal transduction associated 1 [Source:HGNC Symbol;Acc:HGNC:18116]	720.956	0.185087
KHNYN	KH and NYN domain containing [Source:HGNC Symbol;Acc:HGNC:20166]	857.9	0.17209
KIAA0020	KIAA0020 [Source:HGNC Symbol;Acc:HGNC:29676]	867.989	0.189528
KIAA0100	KIAA0100 [Source:HGNC Symbol;Acc:HGNC:28960]	600.5	0.140896
KIAA0196	KIAA0196 [Source:HGNC Symbol;Acc:HGNC:28984]	1917.22	0.122962
KIAA0368	KIAA0368 [Source:HGNC Symbol;Acc:HGNC:29020]	2969.44	0.0798244
KIAA0430	KIAA0430 [Source:HGNC Symbol;Acc:HGNC:29562]	1028.47	0.136755
KIAA0930	KIAA0930 [Source:HGNC Symbol;Acc:HGNC:1314]	648.544	0.146694
KIAA1116	Uncharacterized protein [Source:UniProtKB/TrEMBL;Acc:F1PC86]	1013.5	0.163648
KIAA1429	KIAA1429 [Source:HGNC Symbol;Acc:HGNC:24500]	1752.33	0.131794
KIF1C	kinesin family member 1C [Source:HGNC Symbol;Acc:HGNC:6317]	1637.67	0.153913
KLC1	kinesin light chain 1 [Source:HGNC Symbol;Acc:HGNC:6387]	1511.67	0.194957
KLC2	kinesin light chain 2 [Source:HGNC Symbol;Acc:HGNC:20716]	737.522	0.131671
KLC4	kinesin light chain 4 [Source:HGNC Symbol;Acc:HGNC:21624]	924.178	0.103189
KLHDC2	kelch domain containing 2 [Source:HGNC Symbol;Acc:HGNC:20231]	989.633	0.119812
KLHL36	kelch-like family member 36 [Source:HGNC Symbol;Acc:HGNC:17844]	595	0.194659
KMT2E	lysine (K)-specific methyltransferase 2E [Source:HGNC Symbol;Acc:HGNC:18541]	1621	0.147954
KPNA1	karyopherin alpha 1 (importin alpha 5) [Source:HGNC Symbol;Acc:HGNC:6394]	2507	0.18174
KPNB1	karyopherin (importin) beta 1 [Source:HGNC Symbol;Acc:HGNC:6400]	3700.89	0.162193
KXD1	KxDL motif containing 1 [Source:HGNC Symbol;Acc:HGNC:28420]	806.344	0.149335
L3MBTL2	l(3)mbt-like 2 (Drosophila) [Source:HGNC Symbol;Acc:HGNC:18594]	858.144	0.191872
LAMTOR1	late endosomal/lysosomal adaptor, MAPK and MTOR activator 1 [Source:HGNC Symbol;Acc:HGNC:26068]	795.367	0.163669
LANCL1	LanC lantibiotic synthetase component C-like 1 (bacterial) [Source:HGNC Symbol;Acc:HGNC:6508]	2283.89	0.167645
LARS	leucyl-tRNA synthetase [Source:HGNC Symbol;Acc:HGNC:6512]	1218.61	0.197014
LARS2	leucyl-tRNA synthetase 2, mitochondrial [Source:HGNC Symbol;Acc:HGNC:17095]	572.633	0.162644
LASP1	LIM and SH3 protein 1 [Source:HGNC Symbol;Acc:HGNC:6513]	22275.6	0.172114
LBR	lamin B receptor [Source:HGNC Symbol;Acc:HGNC:6518]	813.556	0.18954
LCAT	Uncharacterized protein [Source:UniProtKB/TrEMBL;Acc:F1PA63]	811.756	0.18955
LDB1	LIM domain binding 1 [Source:HGNC Symbol;Acc:HGNC:6532]	1123.9	0.1382
LDHB	L-lactate dehydrogenase [Source:UniProtKB/TrEMBL;Acc:E2R761]	13922.2	0.129593
LDLRAP1	low density lipoprotein receptor adaptor protein 1 [Source:HGNC Symbol;Acc:HGNC:18640]	2849.44	0.172368
LEMD2	LEM domain containing 2 [Source:HGNC Symbol;Acc:HGNC:21244]	1644	0.167875
LIG3	ligase III, DNA, ATP-dependent [Source:HGNC Symbol;Acc:HGNC:6600]	1310.44	0.177685
LLGL2	lethal giant larvae homolog 2 (Drosophila) [Source:HGNC Symbol;Acc:HGNC:6629]	2361.44	0.156229
LMAN1	lectin, mannose-binding, 1 [Source:HGNC Symbol;Acc:HGNC:6631]	2580	0.175711
LMLN	leishmanolysin-like (metallopeptidase M8 family) [Source:HGNC Symbol;Acc:HGNC:15991]	689.9	0.189383
LMO4	LIM domain only 4 [Source:HGNC Symbol;Acc:HGNC:6644]	2812.56	0.156557
LNX2	ligand of numb-protein X 2 [Source:HGNC Symbol;Acc:HGNC:20421]	588.822	0.14217
LONP2	lon peptidase 2, peroxisomal [Source:HGNC Symbol;Acc:HGNC:20598]	1975.89	0.159177
LPIN2	lipin 2 [Source:HGNC Symbol;Acc:HGNC:14450]	1884	0.0846566
LRPPRC	leucine-rich pentatricopeptide repeat containing [Source:HGNC Symbol;Acc:HGNC:15714]	2015.44	0.149409
LRRC41	leucine rich repeat containing 41 [Source:HGNC Symbol;Acc:HGNC:16917]	1674.22	0.101332
LRRC47	leucine rich repeat containing 47 [Source:HGNC Symbol;Acc:HGNC:29207]	1905.89	0.157551
LRWD1	leucine-rich repeats and WD repeat domain containing 1 [Source:HGNC Symbol;Acc:HGNC:21769]	1005.94	0.168085
LSM14A	LSM14A, SCD6 homolog A (S. cerevisiae) [Source:HGNC Symbol;Acc:HGNC:24489]	1352.67	0.119292
LSM14B	LSM14B, SCD6 homolog B (S. cerevisiae) [Source:HGNC Symbol;Acc:HGNC:15887]	837.467	0.153397
LTA4H	leukotriene A4 hydrolase [Source:HGNC Symbol;Acc:HGNC:6710]	857.2	0.137488
LYSMD4	LysM, putative peptidoglycan-binding, domain containing 4 [Source:HGNC Symbol;Acc:HGNC:26571]	705.356	0.0535443
LYST	lysosomal trafficking regulator [Source:HGNC Symbol;Acc:HGNC:1968]	603	0.173061
MAEA	macrophage erythroblast attacher [Source:HGNC Symbol;Acc:HGNC:13731]	1090.17	0.0679972
MAGED1	melanoma antigen family D1 [Source:HGNC Symbol;Acc:HGNC:6813]	1998.11	0.15733
MAGED2	melanoma antigen family D2 [Source:HGNC Symbol;Acc:HGNC:16353]	3371.22	0.168613
MAK16	MAK16 homolog (S. cerevisiae) [Source:HGNC Symbol;Acc:HGNC:13703]	908.2	0.106722
MAML1	mastermind-like 1 (Drosophila) [Source:HGNC Symbol;Acc:HGNC:13632]	781.511	0.133142
MANBAL	mannosidase, beta A, lysosomal-like [Source:HGNC Symbol;Acc:HGNC:15799]	547.889	0.14012
MANF	mesencephalic astrocyte-derived neurotrophic factor [Source:HGNC Symbol;Acc:HGNC:15461]	4037.78	0.187465
MAP1LC3B	microtubule-associated protein 1 light chain 3 beta [Source:HGNC Symbol;Acc:HGNC:13352]	1460.94	0.189152
MAP2K7	mitogen-activated protein kinase kinase 7 [Source:HGNC Symbol;Acc:HGNC:6847]	921.089	0.127219
MAP3K11	mitogen-activated protein kinase kinase kinase 11 [Source:HGNC Symbol;Acc:HGNC:6850]	584.189	0.189993
MAP3K4	mitogen-activated protein kinase kinase kinase 4 [Source:HGNC Symbol;Acc:HGNC:6856]	507.011	0.167986
MAP4	microtubule-associated protein 4 [Source:HGNC Symbol;Acc:HGNC:6862]	5179.11	0.177652
MAPK1	Canis lupus familiaris mitogen-activated protein kinase 1 (MAPK1), mRNA. [Source:RefSeq mRNA;Acc:NM_001110800]	2513.11	0.113803
MAPK1IP1L	mitogen-activated protein kinase 1 interacting protein 1-like [Source:HGNC Symbol;Acc:HGNC:19840]	1455.67	0.146908
MAPK6	mitogen-activated protein kinase 6 [Source:HGNC Symbol;Acc:HGNC:6879]	961.278	0.169605
MAPKAP1	mitogen-activated protein kinase associated protein 1 [Source:HGNC Symbol;Acc:HGNC:18752]	785.667	0.116635
MAPKAPK5	mitogen-activated protein kinase-activated protein kinase 5 [Source:HGNC Symbol;Acc:HGNC:6889]	510.411	0.18622
MARCH6	membrane-associated ring finger (C3HC4) 6, E3 ubiquitin protein ligase [Source:HGNC Symbol;Acc:HGNC:30550]	2110	0.105158
MARK3	MAP/microtubule affinity-regulating kinase 3 [Source:HGNC Symbol;Acc:HGNC:6897]	1712.33	0.133507
MAU2	MAU2 sister chromatid cohesion factor [Source:HGNC Symbol;Acc:HGNC:29140]	1042.51	0.198416
MAVS	mitochondrial antiviral signaling protein [Source:HGNC Symbol;Acc:HGNC:29233]	1101.16	0.197311
MAZ	MYC-associated zinc finger protein (purine-binding transcription factor) [Source:HGNC Symbol;Acc:HGNC:6914]	800.944	0.169376
MBD1	methyl-CpG binding domain protein 1 [Source:HGNC Symbol;Acc:HGNC:6916]	594.144	0.179895
MBD2	methyl-CpG binding domain protein 2 [Source:HGNC Symbol;Acc:HGNC:6917]	1330.44	0.0894351
MBD6	methyl-CpG binding domain protein 6 [Source:HGNC Symbol;Acc:HGNC:20445]	809.578	0.195289
MBTPS1	membrane-bound transcription factor peptidase, site 1 [Source:HGNC Symbol;Acc:HGNC:15456]	3661.11	0.14489
MCL1	Canis lupus familiaris myeloid cell leukemia sequence 1 (BCL2-related) (MCL1), mRNA. [Source:RefSeq mRNA;Acc:NM_001003016]	3340.89	0.19923
MCM3AP	minichromosome maintenance complex component 3 associated protein [Source:HGNC Symbol;Acc:HGNC:6946]	2565.11	0.11986
MCRS1	microspherule protein 1 [Source:HGNC Symbol;Acc:HGNC:6960]	1477.67	0.114375
MDH1	malate dehydrogenase 1, NAD (soluble) [Source:HGNC Symbol;Acc:HGNC:6970]	9409.11	0.197451
MED1	mediator complex subunit 1 [Source:HGNC Symbol;Acc:HGNC:9234]	984.744	0.192869
MED12	mediator complex subunit 12 [Source:HGNC Symbol;Acc:HGNC:11957]	1349.11	0.197656
MED15	mediator complex subunit 15 [Source:HGNC Symbol;Acc:HGNC:14248]	1610.47	0.187022
MED17	mediator complex subunit 17 [Source:HGNC Symbol;Acc:HGNC:2375]	805.811	0.0975004
MED24	mediator complex subunit 24 [Source:HGNC Symbol;Acc:HGNC:22963]	1061.33	0.11835
MED28	mediator complex subunit 28 [Source:HGNC Symbol;Acc:HGNC:24628]	1929	0.175451
MESDC2	mesoderm development candidate 2 [Source:HGNC Symbol;Acc:HGNC:13520]	910.211	0.182293
METAP1	methionyl aminopeptidase 1 [Source:HGNC Symbol;Acc:HGNC:15789]	768.711	0.135843
METAP2	methionyl aminopeptidase 2 [Source:HGNC Symbol;Acc:HGNC:16672]	1565.89	0.122076
METTL17	methyltransferase like 17 [Source:HGNC Symbol;Acc:HGNC:19280]	1130.79	0.145351
METTL3	methyltransferase like 3 [Source:HGNC Symbol;Acc:HGNC:17563]	843.122	0.154792
MFAP1	microfibrillar-associated protein 1 [Source:HGNC Symbol;Acc:HGNC:7032]	861.744	0.094292
MFHAS1	malignant fibrous histiocytoma amplified sequence 1 [Source:HGNC Symbol;Acc:HGNC:16982]	2107.44	0.138198
MFN2	Mitofusin 2; Uncharacterized protein [Source:UniProtKB/TrEMBL;Acc:E2R3M9]	2565.11	0.160099
MFSD10	major facilitator superfamily domain containing 10 [Source:HGNC Symbol;Acc:HGNC:16894]	652.6	0.140561
MFSD11	major facilitator superfamily domain containing 11 [Source:HGNC Symbol;Acc:HGNC:25458]	1110.61	0.112602
MGAT2	mannosyl (alpha-1,6-)-glycoprotein beta-1,2-N-acetylglucosaminyltransferase [Source:HGNC Symbol;Acc:HGNC:7045]	1189.91	0.166015
MGEA5	meningioma expressed antigen 5 (hyaluronidase) [Source:HGNC Symbol;Acc:HGNC:7056]	1318.41	0.190681
MGRN1	mahogunin ring finger 1, E3 ubiquitin protein ligase [Source:HGNC Symbol;Acc:HGNC:20254]	2735.33	0.147408
MIA3	melanoma inhibitory activity family, member 3 [Source:HGNC Symbol;Acc:HGNC:24008]	2625.67	0.155107
MIEF1	mitochondrial elongation factor 1 [Source:HGNC Symbol;Acc:HGNC:25979]	1166.63	0.0777165
MINK	Uncharacterized protein [Source:UniProtKB/TrEMBL;Acc:F1PZ09]	2726.78	0.18497
MINPP1	multiple inositol-polyphosphate phosphatase 1 [Source:HGNC Symbol;Acc:HGNC:7102]	2514	0.157659
MIOS	missing oocyte, meiosis regulator, homolog (Drosophila) [Source:HGNC Symbol;Acc:HGNC:21905]	552.367	0.198212
MKKS	McKusick-Kaufman syndrome [Source:HGNC Symbol;Acc:HGNC:7108]	1202.32	0.192373
MKLN1	muskelin 1, intracellular mediator containing kelch motifs [Source:HGNC Symbol;Acc:HGNC:7109]	1198.11	0.13705
MLH1	mutL homolog 1 [Source:HGNC Symbol;Acc:HGNC:7127]	913.633	0.155314
MLLT4	Uncharacterized protein [Source:UniProtKB/TrEMBL;Acc:F1PSU6]	7180.33	0.185233
MMS19	MMS19 nucleotide excision repair homolog (S. cerevisiae) [Source:HGNC Symbol;Acc:HGNC:13824]	1454.22	0.14645
MNT	MAX network transcriptional repressor [Source:HGNC Symbol;Acc:HGNC:7188]	660.267	0.125481
MOCS1	molybdenum cofactor synthesis 1 [Source:HGNC Symbol;Acc:HGNC:7190]	673.922	0.199183
MOGS	mannosyl-oligosaccharide glucosidase [Source:HGNC Symbol;Acc:HGNC:24862]	1131.94	0.167957
MORC2	MORC family CW-type zinc finger 2 [Source:HGNC Symbol;Acc:HGNC:23573]	1675.67	0.172218
MORF4L1	mortality factor 4 like 1 [Source:HGNC Symbol;Acc:HGNC:16989]	4525.67	0.0961527
MORF4L2	mortality factor 4 like 2 [Source:HGNC Symbol;Acc:HGNC:16849]	2097.89	0.130924
MOV10	Mov10 RISC complex RNA helicase [Source:HGNC Symbol;Acc:HGNC:7200]	1050.71	0.16785
MPDU1	mannose-P-dolichol utilization defect 1 [Source:HGNC Symbol;Acc:HGNC:7207]	1749.89	0.197832
MPPE1	metallophosphoesterase 1 [Source:HGNC Symbol;Acc:HGNC:15988]	525.478	0.162442
MRFAP1	Morf4 family associated protein 1 [Source:HGNC Symbol;Acc:HGNC:24549]	2286	0.141082
MRPL15	mitochondrial ribosomal protein L15 [Source:HGNC Symbol;Acc:HGNC:14054]	555.033	0.143629
MRPL17	mitochondrial ribosomal protein L17 [Source:HGNC Symbol;Acc:HGNC:14053]	870.433	0.178956
MRPL18	mitochondrial ribosomal protein L18 [Source:HGNC Symbol;Acc:HGNC:14477]	815.444	0.17623
MRPL37	mitochondrial ribosomal protein L37 [Source:HGNC Symbol;Acc:HGNC:14034]	1057.92	0.189742
MRPL4	mitochondrial ribosomal protein L4 [Source:HGNC Symbol;Acc:HGNC:14276]	624.933	0.137591
MRPS21	mitochondrial ribosomal protein S21 [Source:HGNC Symbol;Acc:HGNC:14046]	734.2	0.180224
MRPS23	mitochondrial ribosomal protein S23 [Source:HGNC Symbol;Acc:HGNC:14509]	596.878	0.117888
MRPS27	mitochondrial ribosomal protein S27 [Source:HGNC Symbol;Acc:HGNC:14512]	648.144	0.18866
MRPS31	mitochondrial ribosomal protein S31 [Source:HGNC Symbol;Acc:HGNC:16632]	847.8	0.193695
MRPS5	mitochondrial ribosomal protein S5 [Source:HGNC Symbol;Acc:HGNC:14498]	686.9	0.145498
MRPS7	mitochondrial ribosomal protein S7 [Source:HGNC Symbol;Acc:HGNC:14499]	880.389	0.104669
MSL1	male-specific lethal 1 homolog (Drosophila) [Source:HGNC Symbol;Acc:HGNC:27905]	1138.78	0.124134
MSL3	male-specific lethal 3 homolog (Drosophila) [Source:HGNC Symbol;Acc:HGNC:7370]	765.644	0.109373
MSN	moesin [Source:HGNC Symbol;Acc:HGNC:7373]	9635.33	0.150501
MTA2	metastasis associated 1 family, member 2 [Source:HGNC Symbol;Acc:HGNC:7411]	1573.78	0.10872
MTCH1	mitochondrial carrier 1 [Source:HGNC Symbol;Acc:HGNC:17586]	3253.11	0.143556
MTDH	metadherin [Source:HGNC Symbol;Acc:HGNC:29608]	2453.78	0.188544
MTMR1	myotubularin related protein 1 [Source:HGNC Symbol;Acc:HGNC:7449]	602	0.116182
MTMR14	myotubularin related protein 14 [Source:HGNC Symbol;Acc:HGNC:26190]	1469.11	0.124091
MTOR	mechanistic target of rapamycin (serine/threonine kinase) [Source:HGNC Symbol;Acc:HGNC:3942]	4446.33	0.173969
MTPN	Canis lupus familiaris myotrophin (MTPN), mRNA. [Source:RefSeq mRNA;Acc:NM_001002989]	4305.33	0.124056
MTRR	5-methyltetrahydrofolate-homocysteine methyltransferase reductase [Source:HGNC Symbol;Acc:HGNC:7473]	695.6	0.113398
MUL1	mitochondrial E3 ubiquitin protein ligase 1 [Source:HGNC Symbol;Acc:HGNC:25762]	1000.84	0.186518
MUT	methylmalonyl CoA mutase [Source:HGNC Symbol;Acc:HGNC:7526]	895.556	0.145403
MVD	mevalonate (diphospho) decarboxylase [Source:HGNC Symbol;Acc:HGNC:7529]	1346.43	0.186389
MVK	mevalonate kinase [Source:HGNC Symbol;Acc:HGNC:7530]	599.944	0.111886
MYD88	myeloid differentiation primary response 88 [Source:HGNC Symbol;Acc:HGNC:7562]	948.889	0.157307
MYL12B	myosin, light chain 12B, regulatory [Source:HGNC Symbol;Acc:HGNC:29827]	3521.11	0.175721
MYLK	myosin light chain kinase [Source:HGNC Symbol;Acc:HGNC:7590]	4577	0.187535
MYO9B	myosin IXB [Source:HGNC Symbol;Acc:HGNC:7609]	1289.33	0.105882
N4BP1	NEDD4 binding protein 1 [Source:HGNC Symbol;Acc:HGNC:29850]	1233.24	0.154897
NAA20	N(alpha)-acetyltransferase 20, NatB catalytic subunit [Source:HGNC Symbol;Acc:HGNC:15908]	1408.33	0.183979
NAA50	N(alpha)-acetyltransferase 50, NatE catalytic subunit [Source:HGNC Symbol;Acc:HGNC:29533]	576.5	0.16991
NABP2	nucleic acid binding protein 2 [Source:HGNC Symbol;Acc:HGNC:28412]	2108.11	0.180275
NACA	Canis lupus familiaris nascent polypeptide-associated complex alpha subunit (NACA), transcript variant 1, mRNA. [Source:RefSeq mRNA;Acc:NM_001252257]	6178.33	0.18125
NACC1	nucleus accumbens associated 1, BEN and BTB (POZ) domain containing [Source:HGNC Symbol;Acc:HGNC:20967]	511.511	0.108724
NADK	NAD kinase [Source:HGNC Symbol;Acc:HGNC:29831]	1311.54	0.199594
NAGPA	N-acetylglucosamine-1-phosphodiester alpha-N-acetylglucosaminidase [Source:HGNC Symbol;Acc:HGNC:17378]	1055.18	0.19628
NAMPT	nicotinamide phosphoribosyltransferase [Source:HGNC Symbol;Acc:HGNC:30092]	2178.22	0.181104
NAP1L4	nucleosome assembly protein 1-like 4 [Source:HGNC Symbol;Acc:HGNC:7640]	2404.89	0.166297
NARS	asparaginyl-tRNA synthetase [Source:HGNC Symbol;Acc:HGNC:7643]	2160.56	0.122185
NAT10	N-acetyltransferase 10 (GCN5-related) [Source:HGNC Symbol;Acc:HGNC:29830]	1341	0.125232
NCBP1	nuclear cap binding protein subunit 1, 80kDa [Source:HGNC Symbol;Acc:HGNC:7658]	1205.31	0.169729
NCK1	NCK adaptor protein 1 [Source:HGNC Symbol;Acc:HGNC:7664]	1053.13	0.176982
NCL	nucleolin [Source:HGNC Symbol;Acc:HGNC:7667]	8068.11	0.185179
NCOA5	nuclear receptor coactivator 5 [Source:HGNC Symbol;Acc:HGNC:15909]	582.478	0.184685
NCOA6	nuclear receptor coactivator 6 [Source:HGNC Symbol;Acc:HGNC:15936]	1328.78	0.150374
NCOR1	nuclear receptor corepressor 1 [Source:HGNC Symbol;Acc:HGNC:7672]	2546.78	0.15004
NDFIP2	Nedd4 family interacting protein 2 [Source:HGNC Symbol;Acc:HGNC:18537]	1046.01	0.199144
NDUFB3	NADH dehydrogenase (ubiquinone) 1 beta subcomplex, 3, 12kDa [Source:HGNC Symbol;Acc:HGNC:7698]	606.622	0.181091
NDUFS1	NADH dehydrogenase (ubiquinone) Fe-S protein 1, 75kDa (NADH-coenzyme Q reductase) [Source:HGNC Symbol;Acc:HGNC:7707]	2200.56	0.109211
NEDD4L	neural precursor cell expressed, developmentally down-regulated 4-like, E3 ubiquitin protein ligase [Source:HGNC Symbol;Acc:HGNC:7728]	2761	0.169371
NEIL2	nei endonuclease VIII-like 2 (E. coli) [Source:HGNC Symbol;Acc:HGNC:18956]	1484.44	0.1654
NELFA	negative elongation factor complex member A [Source:HGNC Symbol;Acc:HGNC:12768]	606	0.199448
NELFB	negative elongation factor complex member B [Source:HGNC Symbol;Acc:HGNC:24324]	2036	0.155542
NEU1	sialidase 1 (lysosomal sialidase) [Source:HGNC Symbol;Acc:HGNC:7758]	4399.67	0.134462
NF2	neurofibromin 2 (merlin) [Source:HGNC Symbol;Acc:HGNC:7773]	1534.22	0.110407
NFATC2IP	nuclear factor of activated T-cells, cytoplasmic, calcineurin-dependent 2 interacting protein [Source:HGNC Symbol;Acc:HGNC:25906]	817.356	0.0934992
NFE2L2	nuclear factor, erythroid 2-like 2 [Source:HGNC Symbol;Acc:HGNC:7782]	2391.67	0.183655
NFKB1	Canis lupus familiaris nuclear factor of kappa light polypeptide gene enhancer in B-cells 1 (NFKB1), mRNA. [Source:RefSeq mRNA;Acc:NM_001003344]	1301.89	0.179565
NFRKB	nuclear factor related to kappaB binding protein [Source:HGNC Symbol;Acc:HGNC:7802]	571.044	0.161653
NFS1	NFS1 cysteine desulfurase [Source:HGNC Symbol;Acc:HGNC:15910]	1421	0.110269
NFU1	NFU1 iron-sulfur cluster scaffold [Source:HGNC Symbol;Acc:HGNC:16287]	599.9	0.14773
NGRN	neugrin, neurite outgrowth associated [Source:HGNC Symbol;Acc:HGNC:18077]	722.222	0.156418
NIP7	NIP7, nucleolar pre-rRNA processing protein [Source:HGNC Symbol;Acc:HGNC:24328]	533.033	0.168053
NIPA2	non imprinted in Prader-Willi/Angelman syndrome 2 [Source:HGNC Symbol;Acc:HGNC:17044]	1597.67	0.172691
NISCH	nischarin [Source:HGNC Symbol;Acc:HGNC:18006]	1492.56	0.146956
NIT2	nitrilase family, member 2 [Source:HGNC Symbol;Acc:HGNC:29878]	1051.44	0.165986
NKIRAS2	NFKB inhibitor interacting Ras-like 2 [Source:HGNC Symbol;Acc:HGNC:17898]	2176.56	0.18866
NMT1	N-myristoyltransferase 1 [Source:HGNC Symbol;Acc:HGNC:7857]	2080.22	0.188963
NNX3	Uncharacterized protein [Source:UniProtKB/TrEMBL;Acc:F1Q4F2]	636.944	0.155534
NOL11	nucleolar protein 11 [Source:HGNC Symbol;Acc:HGNC:24557]	531.478	0.178197
NOL8	nucleolar protein 8 [Source:HGNC Symbol;Acc:HGNC:23387]	872.144	0.162968
NPLOC4	nuclear protein localization 4 homolog (S. cerevisiae) [Source:HGNC Symbol;Acc:HGNC:18261]	1894.11	0.16423
NR1D2	nuclear receptor subfamily 1, group D, member 2 [Source:HGNC Symbol;Acc:HGNC:7963]	509.911	0.145033
NRBF2	nuclear receptor binding factor 2 [Source:HGNC Symbol;Acc:HGNC:19692]	667.811	0.10675
NRD1	nardilysin (N-arginine dibasic convertase) [Source:HGNC Symbol;Acc:HGNC:7995]	2134.33	0.194574
NRF1	nuclear respiratory factor 1 [Source:HGNC Symbol;Acc:HGNC:7996]	524.789	0.135363
NSF	N-ethylmaleimide-sensitive factor [Source:HGNC Symbol;Acc:HGNC:8016]	1449	0.117949
NSUN2	NOP2/Sun RNA methyltransferase family, member 2 [Source:HGNC Symbol;Acc:HGNC:25994]	1324.44	0.19288
NT5C2	5'-nucleotidase, cytosolic II [Source:HGNC Symbol;Acc:HGNC:8022]	509.756	0.190174
NT5DC1	5'-nucleotidase domain containing 1 [Source:HGNC Symbol;Acc:HGNC:21556]	552.711	0.194963
NTPCR	nucleoside-triphosphatase, cancer-related [Source:HGNC Symbol;Acc:HGNC:28204]	1397.89	0.111185
NUB1	negative regulator of ubiquitin-like proteins 1 [Source:HGNC Symbol;Acc:HGNC:17623]	749.333	0.190775
NUBP1	nucleotide binding protein 1 [Source:HGNC Symbol;Acc:HGNC:8041]	727.689	0.130632
NUCKS1	nuclear casein kinase and cyclin-dependent kinase substrate 1 [Source:HGNC Symbol;Acc:HGNC:29923]	1049.48	0.12657
NUDT9	nudix (nucleoside diphosphate linked moiety X)-type motif 9 [Source:HGNC Symbol;Acc:HGNC:8056]	1077.71	0.0989355
NUMA1	nuclear mitotic apparatus protein 1 [Source:HGNC Symbol;Acc:HGNC:8059]	5255.44	0.0957331
NUP85	nucleoporin 85kDa [Source:HGNC Symbol;Acc:HGNC:8734]	941.156	0.131807
NUP88	nucleoporin 88kDa [Source:HGNC Symbol;Acc:HGNC:8067]	1461.44	0.159798
NUP98	nucleoporin 98kDa [Source:HGNC Symbol;Acc:HGNC:8068]	2137.56	0.157735
OAZ1	ornithine decarboxylase antizyme 1 [Source:RefSeq peptide;Acc:NP_001120706]	5217.78	0.18068
OAZ2	ornithine decarboxylase antizyme 2 [Source:HGNC Symbol;Acc:HGNC:8096]	1236.67	0.165459
OCIAD1	OCIA domain containing 1 [Source:HGNC Symbol;Acc:HGNC:16074]	2957.44	0.170364
OCRL	oculocerebrorenal syndrome of Lowe [Source:HGNC Symbol;Acc:HGNC:8108]	671.689	0.173817
OLA1	Obg-like ATPase 1 [Source:HGNC Symbol;Acc:HGNC:28833]	786.678	0.163044
OSBPL9	oxysterol binding protein-like 9 [Source:HGNC Symbol;Acc:HGNC:16386]	1503	0.117118
OSER1	oxidative stress responsive serine-rich 1 [Source:HGNC Symbol;Acc:HGNC:16105]	649.433	0.131628
OTUD5	OTU deubiquitinase 5 [Source:HGNC Symbol;Acc:HGNC:25402]	1453.33	0.196109
OTUD7B	OTU deubiquitinase 7B [Source:HGNC Symbol;Acc:HGNC:16683]	632.767	0.195085
OVOL2	ovo-like zinc finger 2 [Source:HGNC Symbol;Acc:HGNC:15804]	554.067	0.19993
OXA1L	oxidase (cytochrome c) assembly 1-like [Source:HGNC Symbol;Acc:HGNC:8526]	1785.11	0.175606
OXSR1	oxidative stress responsive 1 [Source:HGNC Symbol;Acc:HGNC:8508]	1218.82	0.13216
P4HB	prolyl 4-hydroxylase, beta polypeptide [Source:HGNC Symbol;Acc:HGNC:8548]	19420	0.195627
P97	Uncharacterized protein [Source:UniProtKB/TrEMBL;Acc:F1PAK2]	1120.11	0.167416
PABPC3	poly(A) binding protein, cytoplasmic 3 [Source:HGNC Symbol;Acc:HGNC:8556]	10947.3	0.18253
PACS2	phosphofurin acidic cluster sorting protein 2 [Source:HGNC Symbol;Acc:HGNC:23794]	1119.72	0.196653
PAFAH1B1	platelet-activating factor acetylhydrolase 1b, regulatory subunit 1 (45kDa) [Source:HGNC Symbol;Acc:HGNC:8574]	2360.44	0.116707
PAICS	phosphoribosylaminoimidazole carboxylase, phosphoribosylaminoimidazole succinocarboxamide synthetase [Source:HGNC Symbol;Acc:HGNC:8587]	1275.37	0.130761
PAIP2	poly(A) binding protein interacting protein 2 [Source:HGNC Symbol;Acc:HGNC:17970]	2214.78	0.188842
PAN2	PAN2 poly(A) specific ribonuclease subunit [Source:HGNC Symbol;Acc:HGNC:20074]	635.689	0.182964
PAPD7	PAP associated domain containing 7 [Source:HGNC Symbol;Acc:HGNC:16705]	760.989	0.179194
PAPOLA	poly(A) polymerase alpha [Source:HGNC Symbol;Acc:HGNC:14981]	1764.11	0.189986
PARD3	par-3 family cell polarity regulator [Source:HGNC Symbol;Acc:HGNC:16051]	645.767	0.184374
PARK7	parkinson protein 7 [Source:HGNC Symbol;Acc:HGNC:16369]	1791.11	0.161471
PARL	presenilin associated, rhomboid-like [Source:HGNC Symbol;Acc:HGNC:18253]	1173.98	0.157403
PARN	poly(A)-specific ribonuclease [Source:HGNC Symbol;Acc:HGNC:8609]	719.3	0.173722
PATL1	protein associated with topoisomerase II homolog 1 (yeast) [Source:HGNC Symbol;Acc:HGNC:26721]	1390.11	0.166577
PBX2	pre-B-cell leukemia homeobox 2 [Source:HGNC Symbol;Acc:HGNC:8633]	700.644	0.0996223
PCBP1	poly(rC) binding protein 1 [Source:HGNC Symbol;Acc:HGNC:8647]	3354.44	0.185531
PCCB	propionyl CoA carboxylase, beta polypeptide [Source:HGNC Symbol;Acc:HGNC:8654]	1182.1	0.112773
PCED1A	PC-esterase domain containing 1A [Source:HGNC Symbol;Acc:HGNC:16212]	841.822	0.164395
PCID2	PCI domain containing 2 [Source:HGNC Symbol;Acc:HGNC:25653]	1058.96	0.104822
PCMT1	protein-L-isoaspartate (D-aspartate) O-methyltransferase [Source:HGNC Symbol;Acc:HGNC:8728]	790.022	0.109334
PCMTD2	protein-L-isoaspartate (D-aspartate) O-methyltransferase domain containing 2 [Source:HGNC Symbol;Acc:HGNC:15882]	647.956	0.184856
PCNP	PEST proteolytic signal containing nuclear protein [Source:HGNC Symbol;Acc:HGNC:30023]	1318.5	0.172874
PCNT	pericentrin [Source:HGNC Symbol;Acc:HGNC:16068]	1647	0.133095
PCNX	pecanex homolog (Drosophila) [Source:HGNC Symbol;Acc:HGNC:19740]	2230.33	0.184786
PCNXL3	pecanex-like 3 (Drosophila) [Source:HGNC Symbol;Acc:HGNC:18760]	1857.33	0.144413
PCSK7	proprotein convertase subtilisin/kexin type 7 [Source:HGNC Symbol;Acc:HGNC:8748]	2620.33	0.199223
PCYT2	phosphate cytidylyltransferase 2, ethanolamine [Source:HGNC Symbol;Acc:HGNC:8756]	1207.11	0.146938
PDAP1	PDGFA associated protein 1 [Source:HGNC Symbol;Acc:HGNC:14634]	883.789	0.158544
PDCD10	programmed cell death 10 [Source:HGNC Symbol;Acc:HGNC:8761]	535.278	0.188947
PDCD11	programmed cell death 11 [Source:HGNC Symbol;Acc:HGNC:13408]	1333	0.169098
PDCD2	programmed cell death 2 [Source:HGNC Symbol;Acc:HGNC:8762]	2016.44	0.110168
PDCD6	programmed cell death 6 [Source:HGNC Symbol;Acc:HGNC:8765]	1528	0.175651
PDCD6IP	programmed cell death 6 interacting protein [Source:HGNC Symbol;Acc:HGNC:8766]	2809.67	0.161977
PDCL3	phosducin-like 3 [Source:HGNC Symbol;Acc:HGNC:28860]	846.156	0.198839
PDHA1	pyruvate dehydrogenase (lipoamide) alpha 1 [Source:HGNC Symbol;Acc:HGNC:8806]	3098.11	0.127688
PDHX	pyruvate dehydrogenase complex, component X [Source:HGNC Symbol;Acc:HGNC:21350]	1586.22	0.187467
PDIA4	protein disulfide isomerase family A, member 4 [Source:HGNC Symbol;Acc:HGNC:30167]	14631.1	0.137705
PDPR	pyruvate dehydrogenase phosphatase regulatory subunit [Source:HGNC Symbol;Acc:HGNC:30264]	1616	0.147859
PDZD8	PDZ domain containing 8 [Source:HGNC Symbol;Acc:HGNC:26974]	568.011	0.181836
PEF1	penta-EF-hand domain containing 1 [Source:HGNC Symbol;Acc:HGNC:30009]	1255.98	0.186877
PELI1	pellino E3 ubiquitin protein ligase 1 [Source:HGNC Symbol;Acc:HGNC:8827]	531.378	0.197383
PEPD	peptidase D [Source:HGNC Symbol;Acc:HGNC:8840]	1147.32	0.14857
PERP	PERP, TP53 apoptosis effector [Source:HGNC Symbol;Acc:HGNC:17637]	3361.22	0.174291
PEX1	peroxisomal biogenesis factor 1 [Source:HGNC Symbol;Acc:HGNC:8850]	594.911	0.156305
PEX16	peroxisomal biogenesis factor 16 [Source:HGNC Symbol;Acc:HGNC:8857]	539.533	0.168635
PFKM	Canis lupus familiaris phosphofructokinase, muscle (PFKM), mRNA. [Source:RefSeq mRNA;Acc:NM_001003199]	1446.33	0.174742
PGAM5	phosphoglycerate mutase family member 5 [Source:HGNC Symbol;Acc:HGNC:28763]	695.589	0.128166
PGAP2	post-GPI attachment to proteins 2 [Source:HGNC Symbol;Acc:HGNC:17893]	765.178	0.165587
PGM2	phosphoglucomutase 2 [Source:HGNC Symbol;Acc:HGNC:8906]	1567.22	0.160304
PGRMC1	Canis lupus familiaris progesterone receptor membrane component 1 (PGRMC1), mRNA. [Source:RefSeq mRNA;Acc:NM_001195148]	2265.22	0.193258
PGRMC2	progesterone receptor membrane component 2 [Source:HGNC Symbol;Acc:HGNC:16089]	934.522	0.166533
PGS1	phosphatidylglycerophosphate synthase 1 [Source:HGNC Symbol;Acc:HGNC:30029]	1364.56	0.18598
PHF2	PHD finger protein 2 [Source:HGNC Symbol;Acc:HGNC:8920]	1133.67	0.143886
PHF20	PHD finger protein 20 [Source:HGNC Symbol;Acc:HGNC:16098]	900.122	0.183023
PHF5A	PHD finger protein 5A [Source:HGNC Symbol;Acc:HGNC:18000]	1792.44	0.188609
PHRF1	PHD and ring finger domains 1 [Source:HGNC Symbol;Acc:HGNC:24351]	1672.78	0.0979391
PI4KA	phosphatidylinositol 4-kinase, catalytic, alpha [Source:HGNC Symbol;Acc:HGNC:8983]	3421.33	0.160788
PI4KB	phosphatidylinositol 4-kinase, catalytic, beta [Source:HGNC Symbol;Acc:HGNC:8984]	901.233	0.135878
PIAS3	protein inhibitor of activated STAT, 3 [Source:HGNC Symbol;Acc:HGNC:16861]	651.278	0.154047
PICALM	phosphatidylinositol binding clathrin assembly protein [Source:HGNC Symbol;Acc:HGNC:15514]	5481.56	0.198719
PICK1	protein interacting with PRKCA 1 [Source:HGNC Symbol;Acc:HGNC:9394]	584.767	0.14455
PIDD1	p53-induced death domain protein 1 [Source:HGNC Symbol;Acc:HGNC:16491]	513.756	0.186428
PIGC	phosphatidylinositol glycan anchor biosynthesis, class C [Source:HGNC Symbol;Acc:HGNC:8960]	1042.56	0.168567
PIGK	phosphatidylinositol glycan anchor biosynthesis, class K [Source:HGNC Symbol;Acc:HGNC:8965]	1297.42	0.117429
PIK3C3	Phosphatidylinositol 3-kinase [Source:UniProtKB/TrEMBL;Acc:E2RIF9]	1006.92	0.169546
PIK3R4	phosphoinositide-3-kinase, regulatory subunit 4 [Source:HGNC Symbol;Acc:HGNC:8982]	848.678	0.182871
PIN1	peptidylprolyl cis/trans isomerase, NIMA-interacting 1 [Source:HGNC Symbol;Acc:HGNC:8988]	534.167	0.176098
PIP4K2B	phosphatidylinositol-5-phosphate 4-kinase, type II, beta [Source:HGNC Symbol;Acc:HGNC:8998]	2203.67	0.146878
PIP5K1A	phosphatidylinositol-4-phosphate 5-kinase, type I, alpha [Source:HGNC Symbol;Acc:HGNC:8994]	2401.11	0.138713
PITHD1	PITH (C-terminal proteasome-interacting domain of thioredoxin-like) domain containing 1 [Source:HGNC Symbol;Acc:HGNC:25022]	606.811	0.188534
PITPNA	phosphatidylinositol transfer protein, alpha [Source:HGNC Symbol;Acc:HGNC:9001]	747.389	0.112242
PLAA	phospholipase A2-activating protein [Source:HGNC Symbol;Acc:HGNC:9043]	1071.01	0.187135
PLAGL2	pleiomorphic adenoma gene-like 2 [Source:HGNC Symbol;Acc:HGNC:9047]	585.489	0.138462
PLCG1	phospholipase C, gamma 1 [Source:HGNC Symbol;Acc:HGNC:9065]	1221.32	0.150985
PLEKHO2	pleckstrin homology domain containing, family O member 2 [Source:HGNC Symbol;Acc:HGNC:30026]	1139.37	0.150396
PLXNB2	plexin B2 [Source:HGNC Symbol;Acc:HGNC:9104]	3286.67	0.144485
PMPCA	peptidase (mitochondrial processing) alpha [Source:HGNC Symbol;Acc:HGNC:18667]	1103.82	0.18465
PMPCB	peptidase (mitochondrial processing) beta [Source:HGNC Symbol;Acc:HGNC:9119]	941.611	0.141592
PMS2	PMS2 postmeiotic segregation increased 2 (S. cerevisiae) [Source:HGNC Symbol;Acc:HGNC:9122]	551.2	0.19323
PNO1	partner of NOB1 homolog (S. cerevisiae) [Source:HGNC Symbol;Acc:HGNC:32790]	893.522	0.171653
PNPLA6	patatin-like phospholipase domain containing 6 [Source:HGNC Symbol;Acc:HGNC:16268]	992.2	0.103023
PNRC1	proline-rich nuclear receptor coactivator 1 [Source:HGNC Symbol;Acc:HGNC:17278]	1035.28	0.137782
POFUT1	protein O-fucosyltransferase 1 [Source:HGNC Symbol;Acc:HGNC:14988]	1483.67	0.174954
POGK	pogo transposable element with KRAB domain [Source:HGNC Symbol;Acc:HGNC:18800]	1540.89	0.161109
POGLUT1	protein O-glucosyltransferase 1 [Source:HGNC Symbol;Acc:HGNC:22954]	1057.12	0.159665
POGZ	pogo transposable element with ZNF domain [Source:HGNC Symbol;Acc:HGNC:18801]	650.322	0.153561
POLE3	polymerase (DNA directed), epsilon 3, accessory subunit [Source:HGNC Symbol;Acc:HGNC:13546]	853.233	0.123371
POLG	polymerase (DNA directed), gamma [Source:HGNC Symbol;Acc:HGNC:9179]	1199.78	0.114875
POLR1B	polymerase (RNA) I polypeptide B, 128kDa [Source:HGNC Symbol;Acc:HGNC:20454]	616.078	0.184784
POLR2B	polymerase (RNA) II (DNA directed) polypeptide B, 140kDa [Source:HGNC Symbol;Acc:HGNC:9188]	1851.44	0.120415
POLR2C	polymerase (RNA) II (DNA directed) polypeptide C, 33kDa [Source:HGNC Symbol;Acc:HGNC:9189]	682.267	0.156239
POLR3E	polymerase (RNA) III (DNA directed) polypeptide E (80kD) [Source:HGNC Symbol;Acc:HGNC:30347]	560.3	0.136025
PPCS	phosphopantothenoylcysteine synthetase [Source:HGNC Symbol;Acc:HGNC:25686]	548.211	0.176615
PPIL1	peptidylprolyl isomerase (cyclophilin)-like 1 [Source:HGNC Symbol;Acc:HGNC:9260]	923.722	0.119562
PPM1B	protein phosphatase, Mg2+/Mn2+ dependent, 1B [Source:HGNC Symbol;Acc:HGNC:9276]	748.678	0.138781
PPM1G	protein phosphatase, Mg2+/Mn2+ dependent, 1G [Source:HGNC Symbol;Acc:HGNC:9278]	1896.11	0.181215
PPP1CC	protein phosphatase 1, catalytic subunit, gamma isozyme [Source:HGNC Symbol;Acc:HGNC:9283]	3347.22	0.197988
PPP1R13L	protein phosphatase 1, regulatory subunit 13 like [Source:HGNC Symbol;Acc:HGNC:18838]	1211.44	0.0939408
PPP1R21	protein phosphatase 1, regulatory subunit 21 [Source:HGNC Symbol;Acc:HGNC:30595]	562.067	0.18298
PPP1R8	protein phosphatase 1, regulatory subunit 8 [Source:HGNC Symbol;Acc:HGNC:9296]	1047.53	0.195362
PPP2CA	Canis lupus familiaris protein phosphatase 2, catalytic subunit, alpha isozyme (PPP2CA), mRNA. [Source:RefSeq mRNA;Acc:NM_001003063]	2118.44	0.162298
PPP2R1A	Uncharacterized protein [Source:UniProtKB/TrEMBL;Acc:F1PX75]	4747.56	0.155382
PPP2R2A	protein phosphatase 2, regulatory subunit B, alpha [Source:HGNC Symbol;Acc:HGNC:9304]	761.489	0.138571
PPP2R5B	protein phosphatase 2, regulatory subunit B', beta [Source:HGNC Symbol;Acc:HGNC:9310]	537.878	0.187263
PPP2R5C	protein phosphatase 2, regulatory subunit B', gamma [Source:HGNC Symbol;Acc:HGNC:9311]	845.378	0.152344
PPP3CB	protein phosphatase 3, catalytic subunit, beta isozyme [Source:HGNC Symbol;Acc:HGNC:9315]	681.489	0.12493
PPP3R2	protein phosphatase 3, regulatory subunit B, beta [Source:HGNC Symbol;Acc:HGNC:9318]	619.667	0.131785
PPP4C	protein phosphatase 4, catalytic subunit [Source:HGNC Symbol;Acc:HGNC:9319]	1988.89	0.185539
PPP5C	protein phosphatase 5, catalytic subunit [Source:HGNC Symbol;Acc:HGNC:9322]	747.133	0.183588
PPP6R1	protein phosphatase 6, regulatory subunit 1 [Source:HGNC Symbol;Acc:HGNC:29195]	1878.56	0.1619
PPP6R2	protein phosphatase 6, regulatory subunit 2 [Source:HGNC Symbol;Acc:HGNC:19253]	1371.67	0.136359
PPT1	Canis lupus familiaris palmitoyl-protein thioesterase 1 (PPT1), mRNA. [Source:RefSeq mRNA;Acc:NM_001010944]	3263.11	0.145895
PPT2-EGFL8	PPT2-EGFL8 readthrough (NMD candidate) [Source:HGNC Symbol;Acc:HGNC:48343]	911.8	0.16678
PRDX1	Canis lupus familiaris peroxiredoxin 1 (PRDX1), mRNA. [Source:RefSeq mRNA;Acc:NM_001252165]	6191	0.188796
PRELID2	PRELI domain containing 2 [Source:HGNC Symbol;Acc:HGNC:28306]	565	0.15278
PRKAA1	protein kinase, AMP-activated, alpha 1 catalytic subunit [Source:HGNC Symbol;Acc:HGNC:9376]	676.7	0.177912
PRKAB1	protein kinase, AMP-activated, beta 1 non-catalytic subunit [Source:HGNC Symbol;Acc:HGNC:9378]	1011.69	0.194803
PRKAG1	protein kinase, AMP-activated, gamma 1 non-catalytic subunit [Source:HGNC Symbol;Acc:HGNC:9385]	912.922	0.0804886
PROSER1	proline and serine rich 1 [Source:HGNC Symbol;Acc:HGNC:20291]	893.522	0.154
PRPF38A	pre-mRNA processing factor 38A [Source:HGNC Symbol;Acc:HGNC:25930]	576.833	0.139706
PRR2	Uncharacterized protein [Source:UniProtKB/TrEMBL;Acc:F1PWL4]	3032.11	0.199228
PRUNE	prune exopolyphosphatase [Source:HGNC Symbol;Acc:HGNC:13420]	966.411	0.166882
PSEN1	presenilin 1 [Source:HGNC Symbol;Acc:HGNC:9508]	1103.8	0.174318
PSMA5	proteasome (prosome, macropain) subunit, alpha type, 5 [Source:HGNC Symbol;Acc:HGNC:9534]	1812	0.192643
PSMA6	proteasome (prosome, macropain) subunit, alpha type, 6 [Source:HGNC Symbol;Acc:HGNC:9535]	2453.22	0.168549
PSMB5	proteasome (prosome, macropain) subunit, beta type, 5 [Source:HGNC Symbol;Acc:HGNC:9542]	3903.33	0.1324
PSMC1	Canis lupus familiaris proteasome (prosome, macropain) 26S subunit, ATPase, 1 (PSMC1), mRNA. [Source:RefSeq mRNA;Acc:NM_001251951]	2477.67	0.183724
PSMC6	proteasome (prosome, macropain) 26S subunit, ATPase, 6 [Source:HGNC Symbol;Acc:HGNC:9553]	1186.42	0.167294
PSMD1	proteasome (prosome, macropain) 26S subunit, non-ATPase, 1 [Source:HGNC Symbol;Acc:HGNC:9554]	4298.33	0.129259
PSMD10	proteasome (prosome, macropain) 26S subunit, non-ATPase, 10 [Source:HGNC Symbol;Acc:HGNC:9555]	847.822	0.155116
PSMD11	proteasome (prosome, macropain) 26S subunit, non-ATPase, 11 [Source:HGNC Symbol;Acc:HGNC:9556]	2116.11	0.17033
PSMD12	proteasome (prosome, macropain) 26S subunit, non-ATPase, 12 [Source:HGNC Symbol;Acc:HGNC:9557]	1119.84	0.185785
PSMD14	proteasome (prosome, macropain) 26S subunit, non-ATPase, 14 [Source:HGNC Symbol;Acc:HGNC:16889]	1540	0.122048
PSMD2	proteasome (prosome, macropain) 26S subunit, non-ATPase, 2 [Source:HGNC Symbol;Acc:HGNC:9559]	5800.11	0.182649
PSMD4	Canis lupus familiaris proteasome (prosome, macropain) 26S subunit, non-ATPase, 4 (PSMD4), mRNA. [Source:RefSeq mRNA;Acc:NM_001136564]	2463.22	0.163201
PSMD6	proteasome (prosome, macropain) 26S subunit, non-ATPase, 6 [Source:HGNC Symbol;Acc:HGNC:9564]	2411.33	0.181663
PSME1	proteasome (prosome, macropain) activator subunit 1 (PA28 alpha) [Source:HGNC Symbol;Acc:HGNC:9568]	1632.44	0.156964
PSME4	proteasome (prosome, macropain) activator subunit 4 [Source:HGNC Symbol;Acc:HGNC:20635]	1861.56	0.173647
PSMG1	proteasome (prosome, macropain) assembly chaperone 1 [Source:HGNC Symbol;Acc:HGNC:3043]	829.4	0.132041
PSPC1	paraspeckle component 1 [Source:HGNC Symbol;Acc:HGNC:20320]	788.844	0.131654
PSTPIP2	proline-serine-threonine phosphatase interacting protein 2 [Source:HGNC Symbol;Acc:HGNC:9581]	1559.96	0.184462
PTBP1	polypyrimidine tract binding protein 1 [Source:HGNC Symbol;Acc:HGNC:9583]	5416.67	0.121347
PTGES2	Canis lupus familiaris prostaglandin E synthase 2 (PTGES2), mRNA. [Source:RefSeq mRNA;Acc:NM_001131050]	617.9	0.196497
PTGES3L-AARSD1	PTGES3L-AARSD1 readthrough [Source:HGNC Symbol;Acc:HGNC:43946]	1933.78	0.0768142
PTK2	protein tyrosine kinase 2 [Source:HGNC Symbol;Acc:HGNC:9611]	1546	0.0977283
PTMA	Canis lupus familiaris prothymosin, alpha (PTMA), mRNA. [Source:RefSeq mRNA;Acc:NM_001252198]	10714.9	0.192308
PTPN1	protein tyrosine phosphatase, non-receptor type 1 [Source:HGNC Symbol;Acc:HGNC:9642]	613.8	0.198825
PTPRA	protein tyrosine phosphatase, receptor type, A [Source:HGNC Symbol;Acc:HGNC:9664]	1820.44	0.141788
PUM1	pumilio RNA-binding family member 1 [Source:HGNC Symbol;Acc:HGNC:14957]	2330.56	0.156343
PUS1	pseudouridylate synthase 1 [Source:HGNC Symbol;Acc:HGNC:15508]	583.933	0.169509
QDPR	quinoid dihydropteridine reductase [Source:HGNC Symbol;Acc:HGNC:9752]	1108.03	0.167898
QKI	Canis lupus familiaris QKI, KH domain containing, RNA binding (QKI), mRNA. [Source:RefSeq mRNA;Acc:NM_001003021]	737.156	0.192471
QRICH1	glutamine-rich 1 [Source:HGNC Symbol;Acc:HGNC:24713]	1388.67	0.115324
QSOX2	quiescin Q6 sulfhydryl oxidase 2 [Source:HGNC Symbol;Acc:HGNC:30249]	773.3	0.100472
R3HDM2	R3H domain containing 2 [Source:HGNC Symbol;Acc:HGNC:29167]	715.689	0.126828
RAB10	Canis lupus familiaris RAB10, member RAS oncogene family (RAB10), mRNA. [Source:RefSeq mRNA;Acc:NM_001003277]	2203.44	0.109848
RAB11A	Canis lupus familiaris RAB11A, member RAS oncogene family (RAB11A), mRNA. [Source:RefSeq mRNA;Acc:NM_001003276]	3346.78	0.112144
RAB14	RAB14, member RAS oncogene family [Source:HGNC Symbol;Acc:HGNC:16524]	3952.56	0.189298
RAB18	RAB18, member RAS oncogene family [Source:HGNC Symbol;Acc:HGNC:14244]	2462	0.19908
RAB1A	Canis lupus familiaris RAB1A, member RAS oncogene family (RAB1A), mRNA. [Source:RefSeq mRNA;Acc:NM_001003153]	4170.33	0.0854808
RAB22A	Canis lupus familiaris RAB22A, member RAS oncogene family (RAB22A), mRNA. [Source:RefSeq mRNA;Acc:NM_001003208]	888.511	0.190672
RAB2A	Canis lupus familiaris RAB2A, member RAS oncogene family (RAB2A), mRNA. [Source:RefSeq mRNA;Acc:NM_001003318]	3178.78	0.188434
RAB34	RAB34, member RAS oncogene family [Source:HGNC Symbol;Acc:HGNC:16519]	545.589	0.160946
RAB3GAP1	RAB3 GTPase activating protein subunit 1 (catalytic) [Source:HGNC Symbol;Acc:HGNC:17063]	720.911	0.159561
RAB3GAP2	RAB3 GTPase activating protein subunit 2 (non-catalytic) [Source:HGNC Symbol;Acc:HGNC:17168]	775.889	0.151266
RAB5C	Canis lupus familiaris RAB5C, member RAS oncogene family (RAB5C), mRNA. [Source:RefSeq mRNA;Acc:NM_001003261]	3362.67	0.172557
RAB8A	Canis lupus familiaris RAB8A, member RAS oncogene family (RAB8A), mRNA. [Source:RefSeq mRNA;Acc:NM_001003152]	671.1	0.126802
RABGAP1	RAB GTPase activating protein 1 [Source:HGNC Symbol;Acc:HGNC:17155]	955.433	0.196307
RABGGTB	Rab geranylgeranyltransferase, beta subunit [Source:HGNC Symbol;Acc:HGNC:9796]	1565.11	0.183419
RAC1	ras-related C3 botulinum toxin substrate 1 (rho family, small GTP binding protein Rac1) [Source:HGNC Symbol;Acc:HGNC:9801]	1854.67	0.134886
RAD23B	RAD23 homolog B (S. cerevisiae) [Source:HGNC Symbol;Acc:HGNC:9813]	1720.22	0.14675
RAD9A	RAD9 homolog A (S. pombe) [Source:HGNC Symbol;Acc:HGNC:9827]	513.611	0.175215
RAE1	ribonucleic acid export 1 [Source:HGNC Symbol;Acc:HGNC:9828]	1065.73	0.193553
RAF1	Raf-1 proto-oncogene, serine/threonine kinase [Source:HGNC Symbol;Acc:HGNC:9829]	1713.78	0.110133
RALA	v-ral simian leukemia viral oncogene homolog A (ras related) [Source:HGNC Symbol;Acc:HGNC:9839]	1939.78	0.116147
RALGAPB	Ral GTPase activating protein, beta subunit (non-catalytic) [Source:HGNC Symbol;Acc:HGNC:29221]	2117	0.155346
RAN	Canis lupus familiaris RAN, member RAS oncogene family (RAN), mRNA. [Source:RefSeq mRNA;Acc:NM_001194984]	8154.11	0.0859362
RANBP10	RAN binding protein 10 [Source:HGNC Symbol;Acc:HGNC:29285]	510.878	0.198793
RANBP3	RAN binding protein 3 [Source:HGNC Symbol;Acc:HGNC:9850]	1188.67	0.137379
RANBP9	RAN binding protein 9 [Source:HGNC Symbol;Acc:HGNC:13727]	1288.36	0.188498
RARS	arginyl-tRNA synthetase [Source:HGNC Symbol;Acc:HGNC:9870]	1214.09	0.161623
RBBP4	retinoblastoma binding protein 4 [Source:HGNC Symbol;Acc:HGNC:9887]	1165.63	0.196257
RBBP7	retinoblastoma binding protein 7 [Source:HGNC Symbol;Acc:HGNC:9890]	6837.56	0.180973
RBFA	ribosome binding factor A (putative) [Source:HGNC Symbol;Acc:HGNC:26120]	1002.9	0.199356
RBFOX2	RNA binding protein, fox-1 homolog (C. elegans) 2 [Source:HGNC Symbol;Acc:HGNC:9906]	786.189	0.142767
RBM10	RNA binding motif protein 10 [Source:HGNC Symbol;Acc:HGNC:9896]	1614.33	0.181268
RBM12	Canis lupus familiaris RNA binding motif protein 12 (RBM12), mRNA. [Source:RefSeq mRNA;Acc:NM_001171748]	1327.43	0.177556
RBM14	RNA binding motif protein 14 [Source:HGNC Symbol;Acc:HGNC:14219]	1237.23	0.174367
RBM15B	RNA binding motif protein 15B [Source:HGNC Symbol;Acc:HGNC:24303]	628.011	0.150257
RBM17	RNA binding motif protein 17 [Source:HGNC Symbol;Acc:HGNC:16944]	960.811	0.184287
RBM23	RNA binding motif protein 23 [Source:HGNC Symbol;Acc:HGNC:20155]	579.378	0.178019
RBM33	RNA binding motif protein 33 [Source:HGNC Symbol;Acc:HGNC:27223]	602.089	0.196981
RBM47	RNA binding motif protein 47 [Source:HGNC Symbol;Acc:HGNC:30358]	2884.56	0.172021
RCOR3	REST corepressor 3 [Source:HGNC Symbol;Acc:HGNC:25594]	513.656	0.199579
RDH14	retinol dehydrogenase 14 (all-trans/9-cis/11-cis) [Source:HGNC Symbol;Acc:HGNC:19979]	615.678	0.141795
REPIN1	replication initiator 1 [Source:HGNC Symbol;Acc:HGNC:17922]	555.711	0.11148
RER1	retention in endoplasmic reticulum sorting receptor 1 [Source:HGNC Symbol;Acc:HGNC:30309]	872.167	0.143512
REXO1	REX1, RNA exonuclease 1 homolog (S. cerevisiae) [Source:HGNC Symbol;Acc:HGNC:24616]	750.689	0.124648
REXO4	REX4, RNA exonuclease 4 homolog (S. cerevisiae) [Source:HGNC Symbol;Acc:HGNC:12820]	694.7	0.154498
RFNG	RFNG O-fucosylpeptide 3-beta-N-acetylglucosaminyltransferase [Source:HGNC Symbol;Acc:HGNC:9974]	1038.23	0.122873
RFWD2	ring finger and WD repeat domain 2, E3 ubiquitin protein ligase [Source:HGNC Symbol;Acc:HGNC:17440]	709.989	0.134878
RGL2	ral guanine nucleotide dissociation stimulator-like 2 [Source:HGNC Symbol;Acc:HGNC:9769]	2713	0.163322
RHBDF1	rhomboid 5 homolog 1 (Drosophila) [Source:HGNC Symbol;Acc:HGNC:20561]	1003.59	0.149456
RHOA	ras homolog family member A [Source:HGNC Symbol;Acc:HGNC:667]	5646.11	0.194731
RIC8A	RIC8 guanine nucleotide exchange factor A [Source:HGNC Symbol;Acc:HGNC:29550]	791.311	0.102284
RIN2	Ras and Rab interactor 2 [Source:HGNC Symbol;Acc:HGNC:18750]	1409.88	0.174862
RINT1	RAD50 interactor 1 [Source:HGNC Symbol;Acc:HGNC:21876]	669.656	0.144166
RIOK3	RIO kinase 3 [Source:HGNC Symbol;Acc:HGNC:11451]	1088.14	0.167088
RIPK1	receptor (TNFRSF)-interacting serine-threonine kinase 1 [Source:HGNC Symbol;Acc:HGNC:10019]	697.5	0.185646
RMDN1	regulator of microtubule dynamics 1 [Source:HGNC Symbol;Acc:HGNC:24285]	532.744	0.19588
RMDN3	regulator of microtubule dynamics 3 [Source:HGNC Symbol;Acc:HGNC:25550]	854.489	0.178943
RMND5A	required for meiotic nuclear division 5 homolog A (S. cerevisiae) [Source:HGNC Symbol;Acc:HGNC:25850]	602.489	0.195935
RMND5B	required for meiotic nuclear division 5 homolog B (S. cerevisiae) [Source:HGNC Symbol;Acc:HGNC:26181]	1744	0.178509
RNF111	ring finger protein 111 [Source:HGNC Symbol;Acc:HGNC:17384]	636.044	0.125284
RNF115	ring finger protein 115 [Source:HGNC Symbol;Acc:HGNC:18154]	948.011	0.180363
RNF135	ring finger protein 135 [Source:HGNC Symbol;Acc:HGNC:21158]	504.6	0.158855
RNF14	ring finger protein 14 [Source:HGNC Symbol;Acc:HGNC:10058]	828.267	0.149819
RNF146	ring finger protein 146 [Source:HGNC Symbol;Acc:HGNC:21336]	798.233	0.156577
RNF167	ring finger protein 167 [Source:HGNC Symbol;Acc:HGNC:24544]	943.011	0.1607
RNF168	ring finger protein 168, E3 ubiquitin protein ligase [Source:HGNC Symbol;Acc:HGNC:26661]	586.789	0.191099
RNF20	ring finger protein 20, E3 ubiquitin protein ligase [Source:HGNC Symbol;Acc:HGNC:10062]	1276.22	0.0764256
RNF214	ring finger protein 214 [Source:HGNC Symbol;Acc:HGNC:25335]	704.133	0.0861102
RNF216	ring finger protein 216 [Source:HGNC Symbol;Acc:HGNC:21698]	523.078	0.174593
RNF220	ring finger protein 220 [Source:HGNC Symbol;Acc:HGNC:25552]	1023.77	0.181651
RNF38	ring finger protein 38 [Source:HGNC Symbol;Acc:HGNC:18052]	696.7	0.164848
RNF4	ring finger protein 4 [Source:HGNC Symbol;Acc:HGNC:10067]	1483.67	0.127533
RNF40	ring finger protein 40, E3 ubiquitin protein ligase [Source:HGNC Symbol;Acc:HGNC:16867]	1375.22	0.152221
RNF5	ring finger protein 5, E3 ubiquitin protein ligase [Source:HGNC Symbol;Acc:HGNC:10068]	1045.51	0.162026
RNPEP	arginyl aminopeptidase (aminopeptidase B) [Source:HGNC Symbol;Acc:HGNC:10078]	938.4	0.187121
RNPS1	RNA binding protein S1, serine-rich domain [Source:HGNC Symbol;Acc:HGNC:10080]	1206.49	0.184778
RPA1	replication protein A1, 70kDa [Source:HGNC Symbol;Acc:HGNC:10289]	909.711	0.166
RPAP1	RNA polymerase II associated protein 1 [Source:HGNC Symbol;Acc:HGNC:24567]	979.456	0.11449
RPL4	Canis lupus familiaris ribosomal protein L4 (RPL4), mRNA. [Source:RefSeq mRNA;Acc:NM_001252409]	17762.2	0.180056
RPL7	Canis lupus familiaris ribosomal protein L7 (RPL7), mRNA. [Source:RefSeq mRNA;Acc:NM_001252227]	18633.3	0.184869
RPN1	ribophorin I [Source:HGNC Symbol;Acc:HGNC:10381]	7909.67	0.15117
RPN2	ribophorin II [Source:HGNC Symbol;Acc:HGNC:10382]	8620.33	0.110679
RPRD2	regulation of nuclear pre-mRNA domain containing 2 [Source:HGNC Symbol;Acc:HGNC:29039]	555.156	0.160834
RPS3A	40S ribosomal protein S3a [Source:UniProtKB/TrEMBL;Acc:F2Z4Q5]	9062	0.172563
RPS6KA4	ribosomal protein S6 kinase, 90kDa, polypeptide 4 [Source:HGNC Symbol;Acc:HGNC:10433]	752.489	0.180224
RPS6KB2	ribosomal protein S6 kinase, 70kDa, polypeptide 2 [Source:HGNC Symbol;Acc:HGNC:10437]	763.067	0.175641
RPS6KC1	ribosomal protein S6 kinase, 52kDa, polypeptide 1 [Source:HGNC Symbol;Acc:HGNC:10439]	1147.12	0.145832
RQCD1	RCD1 required for cell differentiation1 homolog (S. pombe) [Source:HGNC Symbol;Acc:HGNC:10445]	768.144	0.161101
RRAGC	Ras-related GTP binding C [Source:HGNC Symbol;Acc:HGNC:19902]	1086.2	0.198345
RRN3	RRN3 RNA polymerase I transcription factor homolog (S. cerevisiae) [Source:HGNC Symbol;Acc:HGNC:30346]	735.989	0.147212
RRP1B	ribosomal RNA processing 1B [Source:HGNC Symbol;Acc:HGNC:23818]	853.022	0.167192
RSC1A1	regulatory solute carrier protein, family 1, member 1 [Source:HGNC Symbol;Acc:HGNC:10458]	735.756	0.196632
RSPRY1	ring finger and SPRY domain containing 1 [Source:HGNC Symbol;Acc:HGNC:29420]	1119.61	0.149042
RSU1	Ras suppressor protein 1 [Source:HGNC Symbol;Acc:HGNC:10464]	1930.33	0.132492
RTCA	RNA 3'-terminal phosphate cyclase [Source:HGNC Symbol;Acc:HGNC:17981]	897.156	0.11673
RTF1	Rtf1, Paf1/RNA polymerase II complex component, homolog (S. cerevisiae) [Source:HGNC Symbol;Acc:HGNC:28996]	1219.78	0.141072
RUNDC1	RUN domain containing 1 [Source:HGNC Symbol;Acc:HGNC:25418]	652.4	0.070806
RUSC1	RUN and SH3 domain containing 1 [Source:HGNC Symbol;Acc:HGNC:17153]	677.711	0.120854
RXRB	Retinoic acid receptor RXR-beta [Source:UniProtKB/TrEMBL;Acc:F1PUF6]	799.611	0.10109
RYBP	RING1 and YY1 binding protein [Source:HGNC Symbol;Acc:HGNC:10480]	804.478	0.148367
S1PR1	sphingosine-1-phosphate receptor 1 [Source:HGNC Symbol;Acc:HGNC:3165]	1341.78	0.140274
SACM1L	SAC1 suppressor of actin mutations 1-like (yeast) [Source:HGNC Symbol;Acc:HGNC:17059]	933.744	0.165355
SAE1	SUMO1 activating enzyme subunit 1 [Source:HGNC Symbol;Acc:HGNC:30660]	1483.33	0.137109
SAMD4B	sterile alpha motif domain containing 4B [Source:HGNC Symbol;Acc:HGNC:25492]	1240.06	0.167705
SAMM50	SAMM50 sorting and assembly machinery component [Source:HGNC Symbol;Acc:HGNC:24276]	1958.67	0.169955
SAP30BP	SAP30 binding protein [Source:HGNC Symbol;Acc:HGNC:30785]	1091.7	0.172431
SAR1B	secretion associated, Ras related GTPase 1B [Source:HGNC Symbol;Acc:HGNC:10535]	2033.67	0.17854
SARAF	store-operated calcium entry-associated regulatory factor [Source:HGNC Symbol;Acc:HGNC:28789]	3704.56	0.129187
SARS	seryl-tRNA synthetase [Source:HGNC Symbol;Acc:HGNC:10537]	1910.22	0.174456
SART3	squamous cell carcinoma antigen recognized by T cells 3 [Source:HGNC Symbol;Acc:HGNC:16860]	843.367	0.122637
SBF1	SET binding factor 1 [Source:HGNC Symbol;Acc:HGNC:10542]	1358.67	0.194682
SBF2	SET binding factor 2 [Source:HGNC Symbol;Acc:HGNC:2135]	1743	0.180647
SBNO2	strawberry notch homolog 2 (Drosophila) [Source:HGNC Symbol;Acc:HGNC:29158]	896.633	0.152761
SCAMP2	secretory carrier membrane protein 2 [Source:HGNC Symbol;Acc:HGNC:10564]	2034.44	0.165048
SCAMP4	secretory carrier membrane protein 4 [Source:HGNC Symbol;Acc:HGNC:30385]	1823.22	0.150106
SCAP	SREBF chaperone [Source:HGNC Symbol;Acc:HGNC:30634]	1459.22	0.175708
SCO1	SCO1 cytochrome c oxidase assembly protein [Source:HGNC Symbol;Acc:HGNC:10603]	788.767	0.122323
SCP2	sterol carrier protein 2 [Source:HGNC Symbol;Acc:HGNC:10606]	2270.11	0.181761
SCRIB	scribbled planar cell polarity protein [Source:HGNC Symbol;Acc:HGNC:30377]	2167.56	0.14591
SCYL3	SCY1-like 3 (S. cerevisiae) [Source:HGNC Symbol;Acc:HGNC:19285]	535.144	0.0971255
SDCCAG3	serologically defined colon cancer antigen 3 [Source:HGNC Symbol;Acc:HGNC:10667]	634.8	0.158926
SDE2	SDE2 telomere maintenance homolog (S. pombe) [Source:HGNC Symbol;Acc:HGNC:26643]	1011.03	0.14081
SDF2	stromal cell-derived factor 2 [Source:HGNC Symbol;Acc:HGNC:10675]	1988.11	0.116377
SDF4	stromal cell derived factor 4 [Source:HGNC Symbol;Acc:HGNC:24188]	5009.89	0.199444
SDHA	succinate dehydrogenase complex, subunit A, flavoprotein (Fp) [Source:HGNC Symbol;Acc:HGNC:10680]	2934.44	0.135673
SDHC	succinate dehydrogenase complex, subunit C, integral membrane protein, 15kDa [Source:HGNC Symbol;Acc:HGNC:10682]	1429.67	0.137081
SDR42E1	short chain dehydrogenase/reductase family 42E, member 1 [Source:HGNC Symbol;Acc:HGNC:29834]	611.056	0.165722
SEC11A	Canis lupus familiaris SEC11 homolog A (S. cerevisiae) (SEC11A), mRNA. [Source:RefSeq mRNA;Acc:NM_001003313]	1591.56	0.12087
SEC11C	Signal peptidase complex catalytic subunit SEC11C [Source:UniProtKB/Swiss-Prot;Acc:P13679]	1493.23	0.174276
SEC13	SEC13 homolog (S. cerevisiae) [Source:HGNC Symbol;Acc:HGNC:10697]	1715.89	0.172709
SEC23B	Sec23 homolog B (S. cerevisiae) [Source:HGNC Symbol;Acc:HGNC:10702]	1355.78	0.133898
SEC23IP	SEC23 interacting protein [Source:HGNC Symbol;Acc:HGNC:17018]	1261.42	0.14615
SEC24A	SEC24 family member A [Source:HGNC Symbol;Acc:HGNC:10703]	874.889	0.178388
SEC24C	SEC24 family member C [Source:HGNC Symbol;Acc:HGNC:10705]	5300.44	0.122801
SEC24D	SEC24 family member D [Source:HGNC Symbol;Acc:HGNC:10706]	1300.7	0.150031
SECISBP2	SECIS binding protein 2 [Source:HGNC Symbol;Acc:HGNC:30972]	749.811	0.0900622
SEH1L	SEH1-like (S. cerevisiae) [Source:HGNC Symbol;Acc:HGNC:30379]	915.044	0.151638
SELT	Canis lupus familiaris selenoprotein T (SELT), mRNA. [Source:RefSeq mRNA;Acc:NM_001164487]	5756.11	0.199059
SENP2	SUMO1/sentrin/SMT3 specific peptidase 2 [Source:HGNC Symbol;Acc:HGNC:23116]	940.078	0.195037
SENP5	SUMO1/sentrin specific peptidase 5 [Source:HGNC Symbol;Acc:HGNC:28407]	540.544	0.199339
SEPHS1	selenophosphate synthetase 1 [Source:HGNC Symbol;Acc:HGNC:19685]	1649.11	0.0643675
SEPT2	septin 2 [Source:HGNC Symbol;Acc:HGNC:7729]	3310.67	0.16482
SEPT8	septin 8 [Source:HGNC Symbol;Acc:HGNC:16511]	2535.89	0.199707
SERBP1	SERPINE1 mRNA binding protein 1 [Source:HGNC Symbol;Acc:HGNC:17860]	4695.78	0.100367
SETD1A	SET domain containing 1A [Source:HGNC Symbol;Acc:HGNC:29010]	523.156	0.0874657
SETD2	SET domain containing 2 [Source:HGNC Symbol;Acc:HGNC:18420]	1573.22	0.144735
SETD3	Histone-lysine N-methyltransferase setd3 [Source:UniProtKB/Swiss-Prot;Acc:E2RBS6]	1283	0.169017
SETD6	SET domain containing 6 [Source:HGNC Symbol;Acc:HGNC:26116]	910.589	0.163656
SETD8	SET domain containing (lysine methyltransferase) 8 [Source:HGNC Symbol;Acc:HGNC:29489]	680.844	0.125595
SETDB1	SET domain, bifurcated 1 [Source:HGNC Symbol;Acc:HGNC:10761]	945.122	0.133356
SETX	senataxin [Source:HGNC Symbol;Acc:HGNC:445]	607.611	0.159087
SF1	splicing factor 1 [Source:HGNC Symbol;Acc:HGNC:12950]	2636.89	0.142113
SF3B2	splicing factor 3b, subunit 2, 145kDa [Source:HGNC Symbol;Acc:HGNC:10769]	3395.56	0.173017
SGSH	Canis lupus familiaris N-sulfoglucosamine sulfohydrolase (SGSH), mRNA. [Source:RefSeq mRNA;Acc:NM_001003114]	1182.98	0.144914
SGSM2	small G protein signaling modulator 2 [Source:HGNC Symbol;Acc:HGNC:29026]	908.122	0.16825
SH2D3C	SH2 domain containing 3C [Source:HGNC Symbol;Acc:HGNC:16884]	639.567	0.181954
SH3BP5L	SH3-binding domain protein 5-like [Source:HGNC Symbol;Acc:HGNC:29360]	1557.33	0.1221
SH3GLB1	SH3-domain GRB2-like endophilin B1 [Source:HGNC Symbol;Acc:HGNC:10833]	1344	0.157219
SH3GLB2	SH3-domain GRB2-like endophilin B2 [Source:HGNC Symbol;Acc:HGNC:10834]	587.911	0.199224
SH3KBP1	SH3-domain kinase binding protein 1 [Source:HGNC Symbol;Acc:HGNC:13867]	633.333	0.188904
SHC1	SHC (Src homology 2 domain containing) transforming protein 1 [Source:HGNC Symbol;Acc:HGNC:10840]	2925.67	0.186425
SHQ1	SHQ1, H/ACA ribonucleoprotein assembly factor [Source:HGNC Symbol;Acc:HGNC:25543]	1238.17	0.184654
SHROOM3	shroom family member 3 [Source:HGNC Symbol;Acc:HGNC:30422]	701.7	0.199547
SIN3A	SIN3 transcription regulator family member A [Source:HGNC Symbol;Acc:HGNC:19353]	1010.8	0.119038
SIN3B	SIN3 transcription regulator family member B [Source:HGNC Symbol;Acc:HGNC:19354]	1919.33	0.195666
SIPA1L3	signal-induced proliferation-associated 1 like 3 [Source:HGNC Symbol;Acc:HGNC:23801]	1126.7	0.130935
SKI	SKI proto-oncogene [Source:HGNC Symbol;Acc:HGNC:10896]	2034.89	0.197051
SKIV2L	superkiller viralicidic activity 2-like (S. cerevisiae) [Source:HGNC Symbol;Acc:HGNC:10898]	867.978	0.175063
SKIV2L2	superkiller viralicidic activity 2-like 2 (S. cerevisiae) [Source:HGNC Symbol;Acc:HGNC:18734]	1219.77	0.187179
SLAIN2	SLAIN motif family, member 2 [Source:HGNC Symbol;Acc:HGNC:29282]	1119.46	0.197148
SLC12A9	solute carrier family 12, member 9 [Source:HGNC Symbol;Acc:HGNC:17435]	694.733	0.153099
SLC17A5	solute carrier family 17 (acidic sugar transporter), member 5 [Source:HGNC Symbol;Acc:HGNC:10933]	805.167	0.143546
SLC25A11	solute carrier family 25 (mitochondrial carrier; oxoglutarate carrier), member 11 [Source:HGNC Symbol;Acc:HGNC:10981]	1628.44	0.190068
SLC25A12	solute carrier family 25 (aspartate/glutamate carrier), member 12 [Source:HGNC Symbol;Acc:HGNC:10982]	571.044	0.153676
SLC25A17	solute carrier family 25 (mitochondrial carrier; peroxisomal membrane protein, 34kDa), member 17 [Source:HGNC Symbol;Acc:HGNC:10987]	949.422	0.150126
SLC25A20	solute carrier family 25 (carnitine/acylcarnitine translocase), member 20 [Source:HGNC Symbol;Acc:HGNC:1421]	1019.43	0.189827
SLC25A25	solute carrier family 25 (mitochondrial carrier; phosphate carrier), member 25 [Source:HGNC Symbol;Acc:HGNC:20663]	1827.22	0.160372
SLC25A46	solute carrier family 25, member 46 [Source:HGNC Symbol;Acc:HGNC:25198]	739.3	0.179846
SLC25A5	solute carrier family 25 (mitochondrial carrier; adenine nucleotide translocator), member 5 [Source:HGNC Symbol;Acc:HGNC:10991]	5190.67	0.162511
SLC27A1	solute carrier family 27 (fatty acid transporter), member 1 [Source:HGNC Symbol;Acc:HGNC:10995]	506.589	0.10802
SLC27A4	solute carrier family 27 (fatty acid transporter), member 4 [Source:HGNC Symbol;Acc:HGNC:10998]	1121.77	0.185772
SLC35B1	solute carrier family 35, member B1 [Source:HGNC Symbol;Acc:HGNC:20798]	2466.22	0.194862
SLC35C2	solute carrier family 35 (GDP-fucose transporter), member C2 [Source:HGNC Symbol;Acc:HGNC:17117]	1366.44	0.178056
SLC37A3	solute carrier family 37, member 3 [Source:HGNC Symbol;Acc:HGNC:20651]	569.589	0.188402
SLC39A1	solute carrier family 39 (zinc transporter), member 1 [Source:HGNC Symbol;Acc:HGNC:12876]	2495.78	0.131647
SLC39A7	Zinc transporter SLC39A7 [Source:UniProtKB/Swiss-Prot;Acc:Q5TJF6]	3895.22	0.0746298
SLC39A9	solute carrier family 39, member 9 [Source:HGNC Symbol;Acc:HGNC:20182]	1722.78	0.179614
SLC44A2	solute carrier family 44 (choline transporter), member 2 [Source:HGNC Symbol;Acc:HGNC:17292]	4571.89	0.182244
SLC9A6	solute carrier family 9, subfamily A (NHE6, cation proton antiporter 6), member 6 [Source:HGNC Symbol;Acc:HGNC:11079]	539.278	0.1576
SMAP1	Canis lupus familiaris small ArfGAP 1 (SMAP1), mRNA. [Source:RefSeq mRNA;Acc:NM_001097558]	1030.53	0.158973
SMARCAL1	SWI/SNF related, matrix associated, actin dependent regulator of chromatin, subfamily a-like 1 [Source:HGNC Symbol;Acc:HGNC:11102]	575.278	0.135188
SMARCC1	SWI/SNF related, matrix associated, actin dependent regulator of chromatin, subfamily c, member 1 [Source:HGNC Symbol;Acc:HGNC:11104]	1838.11	0.168326
SMARCC2	SWI/SNF related, matrix associated, actin dependent regulator of chromatin, subfamily c, member 2 [Source:HGNC Symbol;Acc:HGNC:11105]	1616.67	0.15703
SMG5	SMG5 nonsense mediated mRNA decay factor [Source:HGNC Symbol;Acc:HGNC:24644]	1345.89	0.115785
SMG6	SMG6 nonsense mediated mRNA decay factor [Source:HGNC Symbol;Acc:HGNC:17809]	528.1	0.10881
SMG7	SMG7 nonsense mediated mRNA decay factor [Source:HGNC Symbol;Acc:HGNC:16792]	2383.22	0.133612
SMIM20	Canis lupus familiaris small integral membrane protein 20 (SMIM20), mRNA. [Source:RefSeq mRNA;Acc:NM_001145429]	820.889	0.183911
SMN1	Canis lupus familiaris survival motor neuron (SMN), mRNA. [Source:RefSeq mRNA;Acc:NM_001003226]	769.867	0.193526
SMPD4	sphingomyelin phosphodiesterase 4, neutral membrane (neutral sphingomyelinase-3) [Source:HGNC Symbol;Acc:HGNC:32949]	1414.22	0.126237
SMS	spermine synthase [Source:HGNC Symbol;Acc:HGNC:11123]	1460.31	0.188582
SMU1	smu-1 suppressor of mec-8 and unc-52 homolog (C. elegans) [Source:HGNC Symbol;Acc:HGNC:18247]	1341.56	0.0710497
SMUG1	single-strand-selective monofunctional uracil-DNA glycosylase 1 [Source:HGNC Symbol;Acc:HGNC:17148]	970.911	0.184674
SNAP29	synaptosomal-associated protein, 29kDa [Source:HGNC Symbol;Acc:HGNC:11133]	1642.89	0.0943194
SNAPC4	small nuclear RNA activating complex, polypeptide 4, 190kDa [Source:HGNC Symbol;Acc:HGNC:11137]	805.133	0.190658
SNX1	sorting nexin 1 [Source:HGNC Symbol;Acc:HGNC:11172]	2053.44	0.100741
SNX17	sorting nexin 17 [Source:HGNC Symbol;Acc:HGNC:14979]	2480.56	0.175393
SNX3	sorting nexin 3 [Source:HGNC Symbol;Acc:HGNC:11174]	2124.78	0.151616
SNX9	sorting nexin 9 [Source:HGNC Symbol;Acc:HGNC:14973]	1086.58	0.182052
SP1	Sp1 transcription factor [Source:HGNC Symbol;Acc:HGNC:11205]	3118.67	0.139354
SPATS2L	spermatogenesis associated, serine-rich 2-like [Source:HGNC Symbol;Acc:HGNC:24574]	9591.56	0.147046
SPCS1	signal peptidase complex subunit 1 homolog (S. cerevisiae) [Source:HGNC Symbol;Acc:HGNC:23401]	1181.27	0.123097
SPCS2	Canis lupus familiaris signal peptidase complex subunit 2 homolog (S. cerevisiae) (SPCS2), mRNA. [Source:RefSeq mRNA;Acc:NM_001003324]	1881.56	0.16795
SPCS3	signal peptidase complex subunit 3 [Source:RefSeq peptide;Acc:NP_001003314]	841.133	0.19371
SPG21	spastic paraplegia 21 (autosomal recessive, Mast syndrome) [Source:HGNC Symbol;Acc:HGNC:20373]	700.444	0.198834
SPIN1	spindlin 1 [Source:HGNC Symbol;Acc:HGNC:11243]	2135.22	0.126207
SPINT1	serine peptidase inhibitor, Kunitz type 1 [Source:HGNC Symbol;Acc:HGNC:11246]	2511.56	0.180238
SPNS1	spinster homolog 1 (Drosophila) [Source:HGNC Symbol;Acc:HGNC:30621]	1876.67	0.199861
SPOP	speckle-type POZ protein [Source:HGNC Symbol;Acc:HGNC:11254]	1123.11	0.0910308
SRC	Uncharacterized protein [Source:UniProtKB/TrEMBL;Acc:E2RSH8]	2939.89	0.19191
SRCAP	Snf2-related CREBBP activator protein [Source:HGNC Symbol;Acc:HGNC:16974]	2944.22	0.197399
SRP54	Canis lupus familiaris signal recognition particle 54kDa (SRP54), mRNA. [Source:RefSeq mRNA;Acc:NM_001003272]	1548.1	0.147407
SRP68	Canis lupus familiaris signal recognition particle 68kDa (SRP68), mRNA. [Source:RefSeq mRNA;Acc:NM_001003271]	2305.44	0.172173
SRP72	Canis lupus familiaris signal recognition particle 72kDa (SRP72), mRNA. [Source:RefSeq mRNA;Acc:NM_001003264]	2003.33	0.117503
SRSF11	serine/arginine-rich splicing factor 11 [Source:HGNC Symbol;Acc:HGNC:10782]	2071.22	0.195573
SRSF2	serine/arginine-rich splicing factor 2 [Source:HGNC Symbol;Acc:HGNC:10783]	1407.78	0.131358
SRSF9	serine/arginine-rich splicing factor 9 [Source:HGNC Symbol;Acc:HGNC:10791]	1372.44	0.156685
SSH3	slingshot protein phosphatase 3 [Source:HGNC Symbol;Acc:HGNC:30581]	1099.11	0.181349
SSR3	signal sequence receptor, gamma (translocon-associated protein gamma) [Source:HGNC Symbol;Acc:HGNC:11325]	2701.67	0.161746
SSRP1	structure specific recognition protein 1 [Source:HGNC Symbol;Acc:HGNC:11327]	2122.67	0.199711
STAG1	stromal antigen 1 [Source:HGNC Symbol;Acc:HGNC:11354]	895.922	0.192341
STAM2	signal transducing adaptor molecule (SH3 domain and ITAM motif) 2 [Source:HGNC Symbol;Acc:HGNC:11358]	1940.89	0.193697
STARD3	StAR-related lipid transfer (START) domain containing 3 [Source:HGNC Symbol;Acc:HGNC:17579]	807.3	0.168821
STAT5B	Signal transducer and activator of transcription [Source:UniProtKB/TrEMBL;Acc:F1PNW8]	1187.33	0.119727
STAU1	staufen double-stranded RNA binding protein 1 [Source:HGNC Symbol;Acc:HGNC:11370]	3285.33	0.170902
STK35	serine/threonine kinase 35 [Source:HGNC Symbol;Acc:HGNC:16254]	723.722	0.185507
STOML1	stomatin (EPB72)-like 1 [Source:HGNC Symbol;Acc:HGNC:14560]	531.056	0.161399
STRAP	serine/threonine kinase receptor associated protein [Source:HGNC Symbol;Acc:HGNC:30796]	1746.67	0.147865
STRN4	striatin, calmodulin binding protein 4 [Source:HGNC Symbol;Acc:HGNC:15721]	1385.44	0.140725
STT3A	STT3A, subunit of the oligosaccharyltransferase complex (catalytic) [Source:HGNC Symbol;Acc:HGNC:6172]	4888.11	0.141222
STX5	syntaxin 5 [Source:HGNC Symbol;Acc:HGNC:11440]	879.356	0.162973
SUCLA2	succinate-CoA ligase, ADP-forming, beta subunit [Source:HGNC Symbol;Acc:HGNC:11448]	926.9	0.138303
SUDS3	suppressor of defective silencing 3 homolog (S. cerevisiae) [Source:HGNC Symbol;Acc:HGNC:29545]	1286.37	0.181267
SUGP1	SURP and G patch domain containing 1 [Source:HGNC Symbol;Acc:HGNC:18643]	800.311	0.123152
SUMF2	sulfatase modifying factor 2 [Source:HGNC Symbol;Acc:HGNC:20415]	900.333	0.162271
SUMO1	Canis lupus familiaris SMT3 suppressor of mif two 3 homolog 1 (S. cerevisiae) (SUMO1), mRNA. [Source:RefSeq mRNA;Acc:NM_001252263]	931.111	0.162992
SUMO2	Canis lupus familiaris SMT3 suppressor of mif two 3 homolog 2 (S. cerevisiae) (SUMO2), mRNA. [Source:RefSeq mRNA;Acc:NM_001252289]	2728.67	0.126436
SUOX	sulfite oxidase [Source:HGNC Symbol;Acc:HGNC:11460]	1837	0.181027
SUV420H1	suppressor of variegation 4-20 homolog 1 (Drosophila) [Source:HGNC Symbol;Acc:HGNC:24283]	795.578	0.149535
SYMPK	symplekin [Source:HGNC Symbol;Acc:HGNC:22935]	2041.67	0.174432
SYNCRIP	synaptotagmin binding, cytoplasmic RNA interacting protein [Source:HGNC Symbol;Acc:HGNC:16918]	2047.22	0.174426
SYNRG	synergin, gamma [Source:HGNC Symbol;Acc:HGNC:557]	1525.67	0.193624
TAB1	TGF-beta activated kinase 1/MAP3K7 binding protein 1 [Source:HGNC Symbol;Acc:HGNC:18157]	1257.21	0.157351
TAB2	TGF-beta activated kinase 1/MAP3K7 binding protein 2 [Source:HGNC Symbol;Acc:HGNC:17075]	987.656	0.133867
TADA2A	transcriptional adaptor 2A [Source:HGNC Symbol;Acc:HGNC:11531]	625.522	0.11683
TADA3	transcriptional adaptor 3 [Source:HGNC Symbol;Acc:HGNC:19422]	1043.3	0.155718
TAF11	TAF11 RNA polymerase II, TATA box binding protein (TBP)-associated factor, 28kDa [Source:HGNC Symbol;Acc:HGNC:11544]	630.733	0.118019
TAF9	TAF9 RNA polymerase II, TATA box binding protein (TBP)-associated factor, 32kDa [Source:HGNC Symbol;Acc:HGNC:11542]	577.122	0.166769
TAOK2	TAO kinase 2 [Source:HGNC Symbol;Acc:HGNC:16835]	2019.11	0.117734
TAOK3	TAO kinase 3 [Source:HGNC Symbol;Acc:HGNC:18133]	900.878	0.185428
TAP2	Uncharacterized protein [Source:UniProtKB/TrEMBL;Acc:F1PTP4]	547.244	0.18116
TAPT1	transmembrane anterior posterior transformation 1 [Source:HGNC Symbol;Acc:HGNC:26887]	675.878	0.185039
TARS2	threonyl-tRNA synthetase 2, mitochondrial (putative) [Source:HGNC Symbol;Acc:HGNC:30740]	961.9	0.17768
TBC1D14	TBC1 domain family, member 14 [Source:HGNC Symbol;Acc:HGNC:29246]	541.744	0.126721
TBC1D17	TBC1 domain family, member 17 [Source:HGNC Symbol;Acc:HGNC:25699]	1930.89	0.199281
TBC1D20	TBC1 domain family, member 20 [Source:HGNC Symbol;Acc:HGNC:16133]	845.944	0.150175
TBC1D25	TBC1 domain family, member 25 [Source:HGNC Symbol;Acc:HGNC:8092]	658.889	0.171836
TBC1D5	TBC1 domain family, member 5 [Source:HGNC Symbol;Acc:HGNC:19166]	683.456	0.132855
TBC1D8	TBC1 domain family, member 8 (with GRAM domain) [Source:HGNC Symbol;Acc:HGNC:17791]	900.1	0.18103
TBC1D9B	TBC1 domain family, member 9B (with GRAM domain) [Source:HGNC Symbol;Acc:HGNC:29097]	2404.44	0.168714
TBCD	tubulin folding cofactor D [Source:HGNC Symbol;Acc:HGNC:11581]	1579.89	0.195142
TBCE	tubulin folding cofactor E [Source:HGNC Symbol;Acc:HGNC:11582]	1076.04	0.123043
TBP	TATA box binding protein [Source:HGNC Symbol;Acc:HGNC:11588]	511.922	0.137342
TBX3	T-box 3 [Source:HGNC Symbol;Acc:HGNC:11602]	4291.89	0.110711
TCEB3	transcription elongation factor B (SIII), polypeptide 3 (110kDa, elongin A) [Source:HGNC Symbol;Acc:HGNC:11620]	600.056	0.120427
TCF20	transcription factor 20 (AR1) [Source:HGNC Symbol;Acc:HGNC:11631]	731.233	0.121295
TCF25	transcription factor 25 (basic helix-loop-helix) [Source:HGNC Symbol;Acc:HGNC:29181]	2971.78	0.145147
TCP1	t-complex 1 [Source:HGNC Symbol;Acc:HGNC:11655]	3337.89	0.171465
TEC	tec protein tyrosine kinase [Source:HGNC Symbol;Acc:HGNC:11719]	1534.78	0.157319
TELO2	telomere maintenance 2 [Source:HGNC Symbol;Acc:HGNC:29099]	603.967	0.179805
TERF2IP	telomeric repeat binding factor 2, interacting protein [Source:HGNC Symbol;Acc:HGNC:19246]	2195.56	0.153103
TFB2M	transcription factor B2, mitochondrial [Source:HGNC Symbol;Acc:HGNC:18559]	521.789	0.154361
TFE3	transcription factor binding to IGHM enhancer 3 [Source:HGNC Symbol;Acc:HGNC:11752]	1078.72	0.0874434
TFG	TRK-fused gene [Source:HGNC Symbol;Acc:HGNC:11758]	2151	0.0452402
TFIP11	Canis lupus familiaris tuftelin interacting protein 11 (TFIP11), mRNA. [Source:RefSeq mRNA;Acc:NM_001080108]	908.833	0.17557
TGIF2-C20orf24	TGIF2-C20orf24 readthrough [Source:HGNC Symbol;Acc:HGNC:44664]	1546.44	0.191876
THOC7	THO complex 7 homolog (Drosophila) [Source:HGNC Symbol;Acc:HGNC:29874]	1032.36	0.190623
THRAP3	thyroid hormone receptor associated protein 3 [Source:HGNC Symbol;Acc:HGNC:22964]	3891.67	0.108957
THSD1	thrombospondin, type I, domain containing 1 [Source:HGNC Symbol;Acc:HGNC:17754]	575.444	0.147558
TIAL1	TIA1 cytotoxic granule-associated RNA binding protein-like 1 [Source:HGNC Symbol;Acc:HGNC:11804]	1280.83	0.170728
TIGD1	tigger transposable element derived 1 [Source:HGNC Symbol;Acc:HGNC:14523]	509.667	0.118187
TIMM17A	translocase of inner mitochondrial membrane 17 homolog A (yeast) [Source:HGNC Symbol;Acc:HGNC:17315]	696.522	0.16412
TIMM22	translocase of inner mitochondrial membrane 22 homolog (yeast) [Source:HGNC Symbol;Acc:HGNC:17317]	704.756	0.178199
TJP2	Canis lupus familiaris tight junction protein 2 (zona occludens 2) (TJP2), mRNA. [Source:RefSeq mRNA;Acc:NM_001003204]	6203.89	0.150965
TM4SF18	transmembrane 4 L six family member 18 [Source:HGNC Symbol;Acc:HGNC:25181]	596.822	0.185078
TM7SF3	transmembrane 7 superfamily member 3 [Source:HGNC Symbol;Acc:HGNC:23049]	630.111	0.1798
TMCC1	transmembrane and coiled-coil domain family 1 [Source:HGNC Symbol;Acc:HGNC:29116]	1523	0.179718
TMED3	transmembrane emp24 protein transport domain containing 3 [Source:HGNC Symbol;Acc:HGNC:28889]	3744.11	0.130123
TMED4	transmembrane emp24 protein transport domain containing 4 [Source:HGNC Symbol;Acc:HGNC:22301]	862.944	0.169112
TMED7	Canis lupus familiaris toll-like receptor adaptor molecule 2 (TICAM2), mRNA. [Source:RefSeq mRNA;Acc:NM_001204337]	622.822	0.194669
TMEM101	transmembrane protein 101 [Source:HGNC Symbol;Acc:HGNC:28653]	623.9	0.166694
TMEM129	transmembrane protein 129, E3 ubiquitin protein ligase [Source:HGNC Symbol;Acc:HGNC:25137]	538.433	0.119946
TMEM181	transmembrane protein 181 [Source:HGNC Symbol;Acc:HGNC:20958]	2741.67	0.159215
TMEM184C	transmembrane protein 184C [Source:HGNC Symbol;Acc:HGNC:25587]	1433.33	0.166541
TMEM210	transmembrane protein 210 [Source:HGNC Symbol;Acc:HGNC:34059]	1012.41	0.175631
TMEM214	transmembrane protein 214 [Source:HGNC Symbol;Acc:HGNC:25983]	2968	0.183108
TMEM219	transmembrane protein 219 [Source:HGNC Symbol;Acc:HGNC:25201]	517.356	0.0858932
TMEM259	transmembrane protein 259 [Source:HGNC Symbol;Acc:HGNC:17039]	3954.67	0.179564
TMEM50A	transmembrane protein 50A [Source:HGNC Symbol;Acc:HGNC:30590]	1097.33	0.167535
TMEM57	Canis lupus familiaris transmembrane protein 57 (TMEM57), mRNA. [Source:RefSeq mRNA;Acc:NM_001038648]	531.633	0.148108
TMEM63B	transmembrane protein 63B [Source:HGNC Symbol;Acc:HGNC:17735]	2006.56	0.11836
TMEM8A	transmembrane protein 8A [Source:HGNC Symbol;Acc:HGNC:17205]	657.733	0.184942
TMEM9B	TMEM9 domain family, member B [Source:HGNC Symbol;Acc:HGNC:1168]	1038.9	0.197417
TMUB2	transmembrane and ubiquitin-like domain containing 2 [Source:HGNC Symbol;Acc:HGNC:28459]	811.3	0.0919769
TMX1	thioredoxin-related transmembrane protein 1 [Source:HGNC Symbol;Acc:HGNC:15487]	625.322	0.194549
TNKS2	tankyrase, TRF1-interacting ankyrin-related ADP-ribose polymerase 2 [Source:HGNC Symbol;Acc:HGNC:15677]	2126.89	0.188196
TNPO2	transportin 2 [Source:HGNC Symbol;Acc:HGNC:19998]	999.267	0.180806
TNPO3	transportin 3 [Source:HGNC Symbol;Acc:HGNC:17103]	1881.33	0.177923
TNRC18	trinucleotide repeat containing 18 [Source:HGNC Symbol;Acc:HGNC:11962]	3080.11	0.170201
TNRC6B	trinucleotide repeat containing 6B [Source:HGNC Symbol;Acc:HGNC:29190]	957.511	0.165844
TOMM20	translocase of outer mitochondrial membrane 20 homolog (yeast) [Source:HGNC Symbol;Acc:HGNC:20947]	1801.33	0.187497
TOP3A	topoisomerase (DNA) III alpha [Source:HGNC Symbol;Acc:HGNC:11992]	923.533	0.153933
TOR1A	torsin family 1, member A (torsin A) [Source:HGNC Symbol;Acc:HGNC:3098]	814	0.181215
TOR1AIP1	torsin A interacting protein 1 [Source:HGNC Symbol;Acc:HGNC:29456]	1457.34	0.186415
TOR3A	torsin family 3, member A [Source:HGNC Symbol;Acc:HGNC:11997]	1288.28	0.178519
TP53BP1	tumor protein p53 binding protein 1 [Source:HGNC Symbol;Acc:HGNC:11999]	946.178	0.152804
TP53BP2	tumor protein p53 binding protein 2 [Source:HGNC Symbol;Acc:HGNC:12000]	907.767	0.175921
TPD52L2	tumor protein D52-like 2 [Source:HGNC Symbol;Acc:HGNC:12007]	567.322	0.117264
TPP2	tripeptidyl peptidase II [Source:HGNC Symbol;Acc:HGNC:12016]	684.3	0.192275
TPRA1	transmembrane protein, adipocyte asscociated 1 [Source:HGNC Symbol;Acc:HGNC:30413]	845.522	0.176806
TPT1	tumor protein, translationally-controlled 1 [Source:HGNC Symbol;Acc:HGNC:12022]	35974.4	0.171682
TRAF6	TNF receptor-associated factor 6, E3 ubiquitin protein ligase [Source:HGNC Symbol;Acc:HGNC:12036]	627.922	0.116495
TRAF7	TNF receptor-associated factor 7, E3 ubiquitin protein ligase [Source:HGNC Symbol;Acc:HGNC:20456]	1416.78	0.192631
TRAFD1	TRAF-type zinc finger domain containing 1 [Source:HGNC Symbol;Acc:HGNC:24808]	1851.11	0.197871
TRAPPC11	trafficking protein particle complex 11 [Source:HGNC Symbol;Acc:HGNC:25751]	1521.67	0.0955485
TRAPPC12	trafficking protein particle complex 12 [Source:HGNC Symbol;Acc:HGNC:24284]	509.967	0.184659
TRAPPC13	trafficking protein particle complex 13 [Source:HGNC Symbol;Acc:HGNC:25828]	610.2	0.152518
TRAPPC3	trafficking protein particle complex 3 [Source:HGNC Symbol;Acc:HGNC:19942]	1188.82	0.173191
TRAPPC4	trafficking protein particle complex 4 [Source:HGNC Symbol;Acc:HGNC:19943]	528.633	0.170709
TRIM25	tripartite motif containing 25 [Source:HGNC Symbol;Acc:HGNC:12932]	1115.63	0.18436
TRIM27	tripartite motif containing 27 [Source:HGNC Symbol;Acc:HGNC:9975]	1171.11	0.100695
TRIO	trio Rho guanine nucleotide exchange factor [Source:HGNC Symbol;Acc:HGNC:12303]	1239.01	0.170806
TRIP12	thyroid hormone receptor interactor 12 [Source:HGNC Symbol;Acc:HGNC:12306]	4914.78	0.151555
TRIP4	thyroid hormone receptor interactor 4 [Source:HGNC Symbol;Acc:HGNC:12310]	589.7	0.155773
TRPC4AP	transient receptor potential cation channel, subfamily C, member 4 associated protein [Source:HGNC Symbol;Acc:HGNC:16181]	3898.44	0.169582
TRRAP	transformation/transcription domain-associated protein [Source:HGNC Symbol;Acc:HGNC:12347]	1185.11	0.0841488
TSC2	Uncharacterized protein [Source:UniProtKB/TrEMBL;Acc:F1Q054]	1490	0.161673
TSC22D4	TSC22 domain family, member 4 [Source:HGNC Symbol;Acc:HGNC:21696]	1504.78	0.146968
TSEN54	TSEN54 tRNA splicing endonuclease subunit [Source:HGNC Symbol;Acc:HGNC:27561]	588.622	0.191522
TSG101	tumor susceptibility 101 [Source:HGNC Symbol;Acc:HGNC:15971]	1429.56	0.142651
TSN	translin [Source:HGNC Symbol;Acc:HGNC:12379]	734.344	0.125963
TSSC1	tumor suppressing subtransferable candidate 1 [Source:HGNC Symbol;Acc:HGNC:12383]	905.2	0.162158
TTC17	tetratricopeptide repeat domain 17 [Source:HGNC Symbol;Acc:HGNC:25596]	991.222	0.18204
TTC4	tetratricopeptide repeat domain 4 [Source:HGNC Symbol;Acc:HGNC:12394]	922.056	0.132154
TTF2	transcription termination factor, RNA polymerase II [Source:HGNC Symbol;Acc:HGNC:12398]	1713	0.191356
TTLL12	tubulin tyrosine ligase-like family member 12 [Source:HGNC Symbol;Acc:HGNC:28974]	864.478	0.187228
TUBB	tubulin, beta class I [Source:HGNC Symbol;Acc:HGNC:20778]	5593.11	0.186204
TUBG1	Canis lupus familiaris tubulin, gamma 1 (TUBG1), mRNA. [Source:RefSeq mRNA;Acc:NM_001003105]	658.367	0.174258
TUBGCP2	tubulin, gamma complex associated protein 2 [Source:HGNC Symbol;Acc:HGNC:18599]	2285.67	0.190491
TUBGCP3	tubulin, gamma complex associated protein 3 [Source:HGNC Symbol;Acc:HGNC:18598]	796.456	0.142629
TUBGCP5	tubulin, gamma complex associated protein 5 [Source:HGNC Symbol;Acc:HGNC:18600]	616.189	0.197741
TXLNA	taxilin alpha [Source:HGNC Symbol;Acc:HGNC:30685]	2341	0.0839479
TXNDC12	thioredoxin domain containing 12 (endoplasmic reticulum) [Source:HGNC Symbol;Acc:HGNC:24626]	2081.44	0.160826
TXNDC9	thioredoxin domain containing 9 [Source:HGNC Symbol;Acc:HGNC:24110]	555.844	0.169008
TXNL1	thioredoxin-like 1 [Source:HGNC Symbol;Acc:HGNC:12436]	1471.33	0.153021
TXNRD1	Canis lupus familiaris thioredoxin reductase 1 (TXNRD1), mRNA. [Source:RefSeq mRNA;Acc:NM_001122673]	3115.56	0.148681
TYK2	tyrosine kinase 2 [Source:HGNC Symbol;Acc:HGNC:12440]	1137.59	0.166223
TYSND1	trypsin domain containing 1 [Source:HGNC Symbol;Acc:HGNC:28531]	5072.44	0.192868
U2AF2	U2 small nuclear RNA auxiliary factor 2 [Source:HGNC Symbol;Acc:HGNC:23156]	2628.89	0.14014
UAP1	UDP-N-acetylglucosamine pyrophosphorylase 1 [Source:HGNC Symbol;Acc:HGNC:12457]	982.356	0.185782
UBA2	ubiquitin-like modifier activating enzyme 2 [Source:HGNC Symbol;Acc:HGNC:30661]	1390.11	0.0928801
UBA3	ubiquitin-like modifier activating enzyme 3 [Source:HGNC Symbol;Acc:HGNC:12470]	1695	0.137609
UBA5	ubiquitin-like modifier activating enzyme 5 [Source:HGNC Symbol;Acc:HGNC:23230]	586.878	0.123195
UBA7	ubiquitin-like modifier activating enzyme 7 [Source:HGNC Symbol;Acc:HGNC:12471]	701.689	0.148055
UBE2B	ubiquitin-conjugating enzyme E2B [Source:HGNC Symbol;Acc:HGNC:12473]	664.344	0.150969
UBE2D2	ubiquitin-conjugating enzyme E2D 2 [Source:HGNC Symbol;Acc:HGNC:12475]	1242.47	0.134613
UBE2D3	ubiquitin-conjugating enzyme E2D 3 [Source:HGNC Symbol;Acc:HGNC:12476]	683.5	0.139429
UBE2E3	ubiquitin-conjugating enzyme E2E 3 [Source:HGNC Symbol;Acc:HGNC:12479]	1676.44	0.190963
UBE2G2	ubiquitin-conjugating enzyme E2G 2 [Source:HGNC Symbol;Acc:HGNC:12483]	1309.89	0.0980552
UBE2I	ubiquitin-conjugating enzyme E2I [Source:HGNC Symbol;Acc:HGNC:12485]	537.878	0.159642
UBE2K	ubiquitin-conjugating enzyme E2K [Source:HGNC Symbol;Acc:HGNC:4914]	603.122	0.1057
UBE2Q1	ubiquitin-conjugating enzyme E2Q family member 1 [Source:HGNC Symbol;Acc:HGNC:15698]	1977.78	0.189764
UBE2R2	ubiquitin-conjugating enzyme E2R 2 [Source:HGNC Symbol;Acc:HGNC:19907]	802.678	0.169291
UBE3B	ubiquitin protein ligase E3B [Source:HGNC Symbol;Acc:HGNC:13478]	1719.56	0.117086
UBE3C	ubiquitin protein ligase E3C [Source:HGNC Symbol;Acc:HGNC:16803]	817.322	0.122086
UBE4A	ubiquitination factor E4A [Source:HGNC Symbol;Acc:HGNC:12499]	1682.11	0.167279
UBE4B	ubiquitination factor E4B [Source:HGNC Symbol;Acc:HGNC:12500]	1963.67	0.152948
UBP1	upstream binding protein 1 (LBP-1a) [Source:HGNC Symbol;Acc:HGNC:12507]	1743.78	0.171794
UBQLN1	ubiquilin 1 [Source:HGNC Symbol;Acc:HGNC:12508]	4118.22	0.163235
UBQLN2	ubiquilin 2 [Source:HGNC Symbol;Acc:HGNC:12509]	537.689	0.156621
UBR4	ubiquitin protein ligase E3 component n-recognin 4 [Source:HGNC Symbol;Acc:HGNC:30313]	4030.67	0.143694
UBXN2B	UBX domain protein 2B [Source:HGNC Symbol;Acc:HGNC:27035]	991.1	0.190429
UBXN4	UBX domain protein 4 [Source:HGNC Symbol;Acc:HGNC:14860]	3457.22	0.0670169
UCKL1	uridine-cytidine kinase 1-like 1 [Source:HGNC Symbol;Acc:HGNC:15938]	799.789	0.182775
UGP2	UDP-glucose pyrophosphorylase 2 [Source:HGNC Symbol;Acc:HGNC:12527]	1867.56	0.152691
ULK1	unc-51 like autophagy activating kinase 1 [Source:HGNC Symbol;Acc:HGNC:12558]	1071.22	0.171799
UNC45A	unc-45 homolog A (C. elegans) [Source:HGNC Symbol;Acc:HGNC:30594]	2340.67	0.196438
UNK	unkempt family zinc finger [Source:HGNC Symbol;Acc:HGNC:29369]	690.644	0.133839
UQCRC2	ubiquinol-cytochrome c reductase core protein II [Source:HGNC Symbol;Acc:HGNC:12586]	1879.22	0.144664
URB1	URB1 ribosome biogenesis 1 homolog (S. cerevisiae) [Source:HGNC Symbol;Acc:HGNC:17344]	506.911	0.181807
URB2	URB2 ribosome biogenesis 2 homolog (S. cerevisiae) [Source:HGNC Symbol;Acc:HGNC:28967]	774.756	0.146878
USO1	USO1 vesicle transport factor [Source:HGNC Symbol;Acc:HGNC:30904]	2596.33	0.195574
USP10	ubiquitin specific peptidase 10 [Source:HGNC Symbol;Acc:HGNC:12608]	1229.78	0.11952
USP11	Canis lupus familiaris ubiquitin specific peptidase 11 (USP11), mRNA. [Source:RefSeq mRNA;Acc:NM_001197040]	4968.89	0.183086
USP14	ubiquitin specific peptidase 14 (tRNA-guanine transglycosylase) [Source:HGNC Symbol;Acc:HGNC:12612]	1159.53	0.176093
USP3	ubiquitin specific peptidase 3 [Source:HGNC Symbol;Acc:HGNC:12626]	818.222	0.0783673
USP30	ubiquitin specific peptidase 30 [Source:HGNC Symbol;Acc:HGNC:20065]	580.367	0.14034
USP39	ubiquitin specific peptidase 39 [Source:HGNC Symbol;Acc:HGNC:20071]	619.389	0.195944
USP7	ubiquitin specific peptidase 7 (herpes virus-associated) [Source:HGNC Symbol;Acc:HGNC:12630]	2426.67	0.098518
UTP18	UTP18 small subunit (SSU) processome component homolog (yeast) [Source:HGNC Symbol;Acc:HGNC:24274]	805.722	0.163622
UVSSA	UV-stimulated scaffold protein A [Source:HGNC Symbol;Acc:HGNC:29304]	515.1	0.141303
VAMP3	vesicle-associated membrane protein 3 [Source:HGNC Symbol;Acc:HGNC:12644]	2230.11	0.199266
VAPA	VAMP (vesicle-associated membrane protein)-associated protein A, 33kDa [Source:HGNC Symbol;Acc:HGNC:12648]	1545.33	0.151048
VAPB	VAMP (vesicle-associated membrane protein)-associated protein B and C [Source:HGNC Symbol;Acc:HGNC:12649]	1357.67	0.185983
VARS2	valyl-tRNA synthetase 2, mitochondrial [Source:HGNC Symbol;Acc:HGNC:21642]	1929.33	0.146492
VCP	valosin containing protein [Source:HGNC Symbol;Acc:HGNC:12666]	11957	0.160189
VDAC1	voltage-dependent anion channel 1 [Source:HGNC Symbol;Acc:HGNC:12669]	1605.56	0.179016
VDAC2	voltage-dependent anion channel 2 [Source:HGNC Symbol;Acc:HGNC:12672]	4098.22	0.192358
VDAC3	Canis lupus familiaris voltage-dependent anion channel 3 (VDAC3), transcript variant 2, mRNA. [Source:RefSeq mRNA;Acc:NM_001251966]	1545	0.150179
VEZF1	vascular endothelial zinc finger 1 [Source:HGNC Symbol;Acc:HGNC:12949]	525.667	0.190354
VGLL4	vestigial-like family member 4 [Source:HGNC Symbol;Acc:HGNC:28966]	600.989	0.185624
VIMP	Canis lupus familiaris VCP-interacting membrane protein (VIMP), mRNA. [Source:RefSeq mRNA;Acc:NM_001114757]	1131.37	0.180148
VMP1	vacuole membrane protein 1 [Source:HGNC Symbol;Acc:HGNC:29559]	1056.33	0.116379
VPRBP	Vpr (HIV-1) binding protein [Source:HGNC Symbol;Acc:HGNC:30911]	782.767	0.134029
VPS11	vacuolar protein sorting 11 homolog (S. cerevisiae) [Source:HGNC Symbol;Acc:HGNC:14583]	1529.67	0.176189
VPS16	vacuolar protein sorting 16 homolog (S. cerevisiae) [Source:HGNC Symbol;Acc:HGNC:14584]	1190.72	0.187176
VPS26A	vacuolar protein sorting 26 homolog A (S. pombe) [Source:HGNC Symbol;Acc:HGNC:12711]	1609.22	0.187453
VPS26B	vacuolar protein sorting 26 homolog B (S. pombe) [Source:HGNC Symbol;Acc:HGNC:28119]	689.267	0.142303
VPS29	vacuolar protein sorting 29 homolog (S. cerevisiae) [Source:HGNC Symbol;Acc:HGNC:14340]	888.889	0.13629
VPS36	vacuolar protein sorting 36 homolog (S. cerevisiae) [Source:HGNC Symbol;Acc:HGNC:20312]	1497.44	0.1931
VPS39	vacuolar protein sorting 39 homolog (S. cerevisiae) [Source:HGNC Symbol;Acc:HGNC:20593]	1420.56	0.0685797
VPS41	vacuolar protein sorting 41 homolog (S. cerevisiae) [Source:HGNC Symbol;Acc:HGNC:12713]	1458.33	0.149519
VPS45	vacuolar protein sorting 45 homolog (S. cerevisiae) [Source:HGNC Symbol;Acc:HGNC:14579]	1145.18	0.117845
VPS4B	Uncharacterized protein [Source:UniProtKB/TrEMBL;Acc:F1PVE5]	935.356	0.0941778
VPS52	Canis lupus familiaris vacuolar protein sorting 52 homolog (S. cerevisiae) (VPS52), mRNA. [Source:RefSeq mRNA;Acc:NM_001048088]	1006.91	0.151235
VPS8	vacuolar protein sorting 8 homolog (S. cerevisiae) [Source:HGNC Symbol;Acc:HGNC:29122]	913.644	0.162904
VTA1	vesicle (multivesicular body) trafficking 1 [Source:HGNC Symbol;Acc:HGNC:20954]	712.444	0.102298
VWA8	von Willebrand factor A domain containing 8 [Source:HGNC Symbol;Acc:HGNC:29071]	1002.86	0.183497
WAPAL	wings apart-like homolog (Drosophila) [Source:HGNC Symbol;Acc:HGNC:23293]	1403.22	0.153128
WASL	Wiskott-Aldrich syndrome-like [Source:HGNC Symbol;Acc:HGNC:12735]	1008.92	0.138439
WBP11	WW domain binding protein 11 [Source:HGNC Symbol;Acc:HGNC:16461]	955.544	0.122617
WDR11	WD repeat domain 11 [Source:HGNC Symbol;Acc:HGNC:13831]	1325.94	0.15682
WDR13	WD repeat domain 13 [Source:HGNC Symbol;Acc:HGNC:14352]	1178.51	0.186209
WDR26	WD repeat domain 26 [Source:HGNC Symbol;Acc:HGNC:21208]	3077.89	0.147728
WDR3	WD repeat domain 3 [Source:HGNC Symbol;Acc:HGNC:12755]	958.956	0.175165
WDR33	WD repeat domain 33 [Source:HGNC Symbol;Acc:HGNC:25651]	1253	0.114996
WDR36	WD repeat domain 36 [Source:HGNC Symbol;Acc:HGNC:30696]	967.089	0.155802
WDR37	WD repeat domain 37 [Source:HGNC Symbol;Acc:HGNC:31406]	626.967	0.132947
WDR43	WD repeat domain 43 [Source:HGNC Symbol;Acc:HGNC:28945]	766.856	0.196854
WDR45B	WD repeat domain 45B [Source:HGNC Symbol;Acc:HGNC:25072]	1920.11	0.186519
WDR55	WD repeat domain 55 [Source:HGNC Symbol;Acc:HGNC:25971]	2477.33	0.13554
WDR6	WD repeat domain 6 [Source:HGNC Symbol;Acc:HGNC:12758]	1088.7	0.154938
WDR61	WD repeat domain 61 [Source:HGNC Symbol;Acc:HGNC:30300]	1412.22	0.177796
WDR70	WD repeat domain 70 [Source:HGNC Symbol;Acc:HGNC:25495]	858.233	0.0852152
WDR73	WD repeat domain 73 [Source:HGNC Symbol;Acc:HGNC:25928]	626.989	0.106279
WDR81	WD repeat domain 81 [Source:HGNC Symbol;Acc:HGNC:26600]	947.178	0.158746
WDR82	WD repeat domain 82 [Source:HGNC Symbol;Acc:HGNC:28826]	1154.57	0.196845
WDR91	WD repeat domain 91 [Source:HGNC Symbol;Acc:HGNC:24997]	838.167	0.162471
WHSC1L1	Wolf-Hirschhorn syndrome candidate 1-like 1 [Source:HGNC Symbol;Acc:HGNC:12767]	944.356	0.17801
WIBG	within bgcn homolog (Drosophila) [Source:HGNC Symbol;Acc:HGNC:30258]	512.822	0.186403
WIPF1	WAS/WASL interacting protein family, member 1 [Source:HGNC Symbol;Acc:HGNC:12736]	2701.11	0.126147
WRNIP1	Werner helicase interacting protein 1 [Source:HGNC Symbol;Acc:HGNC:20876]	828.722	0.159359
WWC3	WWC family member 3 [Source:HGNC Symbol;Acc:HGNC:29237]	1758.56	0.136058
XPNPEP1	X-prolyl aminopeptidase (aminopeptidase P) 1, soluble [Source:HGNC Symbol;Acc:HGNC:12822]	1735.67	0.143221
XPO5	exportin 5 [Source:HGNC Symbol;Acc:HGNC:17675]	608.122	0.150072
XPO6	exportin 6 [Source:HGNC Symbol;Acc:HGNC:19733]	1252.66	0.173372
XRCC5	X-ray repair complementing defective repair in Chinese hamster cells 5 (double-strand-break rejoining) [Source:HGNC Symbol;Acc:HGNC:12833]	594.767	0.188212
XRCC6	X-ray repair complementing defective repair in Chinese hamster cells 6 [Source:HGNC Symbol;Acc:HGNC:4055]	1051.16	0.15592
XRN2	5'-3' exoribonuclease 2 [Source:HGNC Symbol;Acc:HGNC:12836]	1274.78	0.0929637
XYLT2	Canis lupus familiaris xylosyltransferase II (XYLT2), mRNA. [Source:RefSeq mRNA;Acc:NM_001008714]	724.1	0.189074
YAP1	Yes-associated protein 1 [Source:HGNC Symbol;Acc:HGNC:16262]	3814.33	0.189415
YARS	tyrosyl-tRNA synthetase [Source:HGNC Symbol;Acc:HGNC:12840]	1205.66	0.181552
YEATS2	YEATS domain containing 2 [Source:HGNC Symbol;Acc:HGNC:25489]	1208.91	0.160765
YIF1A	Yip1 interacting factor homolog A (S. cerevisiae) [Source:HGNC Symbol;Acc:HGNC:16688]	958.022	0.174508
YIPF1	Yip1 domain family, member 1 [Source:HGNC Symbol;Acc:HGNC:25231]	502.122	0.198514
YIPF5	Yip1 domain family, member 5 [Source:HGNC Symbol;Acc:HGNC:24877]	750.444	0.194942
YLPM1	YLP motif containing 1 [Source:HGNC Symbol;Acc:HGNC:17798]	627.433	0.154448
YTHDF1	YTH N(6)-methyladenosine RNA binding protein 1 [Source:HGNC Symbol;Acc:HGNC:15867]	1092.63	0.183505
YTHDF2	YTH N(6)-methyladenosine RNA binding protein 2 [Source:HGNC Symbol;Acc:HGNC:31675]	1385.67	0.0753112
YY1	YY1 transcription factor [Source:HGNC Symbol;Acc:HGNC:12856]	1946.89	0.0829565
ZBED9	zinc finger, BED-type containing 9 [Source:HGNC Symbol;Acc:HGNC:13851]	797.078	0.155205
ZBTB24	zinc finger and BTB domain containing 24 [Source:HGNC Symbol;Acc:HGNC:21143]	626.611	0.185468
ZBTB38	zinc finger and BTB domain containing 38 [Source:HGNC Symbol;Acc:HGNC:26636]	1329.13	0.137778
ZC3H13	zinc finger CCCH-type containing 13 [Source:HGNC Symbol;Acc:HGNC:20368]	776.378	0.18937
ZC3H14	zinc finger CCCH-type containing 14 [Source:HGNC Symbol;Acc:HGNC:20509]	1041.33	0.0921675
ZC3H18	zinc finger CCCH-type containing 18 [Source:HGNC Symbol;Acc:HGNC:25091]	999.256	0.1864
ZDHHC6	zinc finger, DHHC-type containing 6 [Source:HGNC Symbol;Acc:HGNC:19160]	2110.67	0.140619
ZDHHC9	zinc finger, DHHC-type containing 9 [Source:HGNC Symbol;Acc:HGNC:18475]	1388.97	0.197805
ZFAND2A	zinc finger, AN1-type domain 2A [Source:HGNC Symbol;Acc:HGNC:28073]	776.067	0.129664
ZFAND3	zinc finger, AN1-type domain 3 [Source:HGNC Symbol;Acc:HGNC:18019]	714.5	0.185165
ZFP36L2	ZFP36 ring finger protein-like 2 [Source:HGNC Symbol;Acc:HGNC:1108]	942.556	0.187599
ZFPL1	zinc finger protein-like 1 [Source:HGNC Symbol;Acc:HGNC:12868]	959.833	0.15454
ZFR	zinc finger RNA binding protein [Source:HGNC Symbol;Acc:HGNC:17277]	1622.33	0.155138
ZFYVE1	zinc finger, FYVE domain containing 1 [Source:HGNC Symbol;Acc:HGNC:13180]	1425.44	0.15306
ZFYVE26	zinc finger, FYVE domain containing 26 [Source:HGNC Symbol;Acc:HGNC:20761]	759.678	0.144911
ZMPSTE24	zinc metallopeptidase STE24 [Source:HGNC Symbol;Acc:HGNC:12877]	851.033	0.199046
ZMYM3	zinc finger, MYM-type 3 [Source:HGNC Symbol;Acc:HGNC:13054]	615.856	0.189102
ZMYM4	zinc finger, MYM-type 4 [Source:HGNC Symbol;Acc:HGNC:13055]	682.711	0.166439
ZNF134	zinc finger protein 134 [Source:HGNC Symbol;Acc:HGNC:12918]	551.9	0.157741
ZNF318	zinc finger protein 318 [Source:HGNC Symbol;Acc:HGNC:13578]	521.089	0.122529
ZNF330	zinc finger protein 330 [Source:HGNC Symbol;Acc:HGNC:15462]	698.278	0.100467
ZNF335	zinc finger protein 335 [Source:HGNC Symbol;Acc:HGNC:15807]	849.111	0.175623
ZNF362	zinc finger protein 362 [Source:HGNC Symbol;Acc:HGNC:18079]	816.844	0.183948
ZNF384	zinc finger protein 384 [Source:HGNC Symbol;Acc:HGNC:11955]	1398.78	0.174134
ZNF410	zinc finger protein 410 [Source:HGNC Symbol;Acc:HGNC:20144]	776.656	0.146773
ZNF507	Uncharacterized protein [Source:UniProtKB/TrEMBL;Acc:F1Q4H7]	580.622	0.182794
ZNF513	zinc finger protein 513 [Source:HGNC Symbol;Acc:HGNC:26498]	615.922	0.184489
ZNF517	zinc finger protein 517 [Source:HGNC Symbol;Acc:HGNC:27984]	836.789	0.175988
ZNF592	zinc finger protein 592 [Source:HGNC Symbol;Acc:HGNC:28986]	1590.44	0.131564
ZNF598	zinc finger protein 598 [Source:HGNC Symbol;Acc:HGNC:28079]	929.922	0.191208
ZNF687	zinc finger protein 687 [Source:HGNC Symbol;Acc:HGNC:29277]	569.9	0.192088
ZNF740	zinc finger protein 740 [Source:HGNC Symbol;Acc:HGNC:27465]	886.922	0.176664
ZNF768	zinc finger protein 768 [Source:HGNC Symbol;Acc:HGNC:26273]	1394.89	0.138676
ZNF777	zinc finger protein 777 [Source:HGNC Symbol;Acc:HGNC:22213]	566.744	0.185289
ZNF8	zinc finger protein 8 [Source:HGNC Symbol;Acc:HGNC:13154]	1101.44	0.162795
ZNFX1	zinc finger, NFX1-type containing 1 [Source:HGNC Symbol;Acc:HGNC:29271]	2188.78	0.160173
ZSWIM8	zinc finger, SWIM-type containing 8 [Source:HGNC Symbol;Acc:HGNC:23528]	3430.78	0.17872
ZXDC	ZXD family zinc finger C [Source:HGNC Symbol;Acc:HGNC:28160]	522.844	0.0637556
ZZZ3	zinc finger, ZZ-type containing 3 [Source:HGNC Symbol;Acc:HGNC:24523]	869.1	0.142448

## Sheet: CL
Supplemental File 2: List of stably expressed genes determined for canine CL
Gene name	Gene description	MEAN [read count]	CV
AAMP	angio associated migratory cell protein [Source:VGNC Symbol;Acc:VGNC:37412]	929.864	0.148588
ABCF3	ATP binding cassette subfamily F member 3 [Source:VGNC Symbol;Acc:VGNC:37451]	765.83	0.115891
ACAD8	acyl-CoA dehydrogenase family member 8 [Source:VGNC Symbol;Acc:VGNC:37492]	905.098	0.176844
ACADM	acyl-CoA dehydrogenase medium chain [Source:VGNC Symbol;Acc:VGNC:37494]	3845.08	0.19219
ACTN4	actinin alpha 4 [Source:VGNC Symbol;Acc:VGNC:37550]	5036.44	0.191764
ACTR6	actin related protein 6 [Source:VGNC Symbol;Acc:VGNC:37556]	538.144	0.193361
ACTR8	actin related protein 8 [Source:VGNC Symbol;Acc:VGNC:37557]	1455.61	0.147147
ADCY6	adenylate cyclase 6 [Source:VGNC Symbol;Acc:VGNC:37623]	1021.71	0.133463
ADNP	activity dependent neuroprotector homeobox [Source:VGNC Symbol;Acc:VGNC:37662]	1872.97	0.194044
ADNP2	ADNP homeobox 2 [Source:VGNC Symbol;Acc:VGNC:37663]	741.593	0.172832
ADSS	adenylosuccinate synthase [Source:VGNC Symbol;Acc:VGNC:37679]	1645.96	0.158116
AEBP2	AE binding protein 2 [Source:VGNC Symbol;Acc:VGNC:37682]	886.028	0.153281
AFG3L2	AFG3 like matrix AAA peptidase subunit 2 [Source:VGNC Symbol;Acc:VGNC:37690]	1243.09	0.128658
AGFG2	ArfGAP with FG repeats 2 [Source:VGNC Symbol;Acc:VGNC:37701]	787.286	0.151583
AGO4	argonaute RISC catalytic component 4 [Source:VGNC Symbol;Acc:VGNC:37709]	647.738	0.195794
ANAPC16	anaphase promoting complex subunit 16 [Source:VGNC Symbol;Acc:VGNC:37848]	557.039	0.164737
ANGEL2	angel homolog 2 [Source:VGNC Symbol;Acc:VGNC:37853]	500.85	0.161001
ANKLE2	ankyrin repeat and LEM domain containing 2 [Source:VGNC Symbol;Acc:VGNC:37876]	1957.36	0.118505
ANXA7	annexin A7 [Source:VGNC Symbol;Acc:VGNC:37944]	1481.18	0.0900695
AP3B1	adaptor related protein complex 3 subunit beta 1 [Source:VGNC Symbol;Acc:VGNC:37963]	2352.69	0.14433
ARCN1	archain 1 [Source:VGNC Symbol;Acc:VGNC:38028]	4863.36	0.120618
ARFGEF2	ADP ribosylation factor guanine nucleotide exchange factor 2 [Source:VGNC Symbol;Acc:VGNC:38036]	1286.17	0.160897
ARL14EP	ADP ribosylation factor like GTPase 14 effector protein [Source:VGNC Symbol;Acc:VGNC:38107]	984.241	0.169047
ARL3	ADP ribosylation factor like GTPase 3 [Source:VGNC Symbol;Acc:VGNC:38111]	681.546	0.174075
ASUN/INTS13	integrator complex subunit 13	588.578	0.147599
ASXL1	ASXL transcriptional regulator 1 [Source:VGNC Symbol;Acc:VGNC:38196]	1486.21	0.181644
ATE1	arginyltransferase 1 [Source:VGNC Symbol;Acc:VGNC:38206]	1156.74	0.153741
ATP6V1F	ATPase H+ transporting V1 subunit F [Source:VGNC Symbol;Acc:VGNC:38282]	902.27	0.192576
ATPIF1	ATP synthase inhibitory factor subunit 1	1157.08	0.196611
AZI2	5-azacytidine induced 2 [Source:VGNC Symbol;Acc:VGNC:38328]	504.088	0.129165
BACE1	beta-secretase 1 [Source:VGNC Symbol;Acc:VGNC:38358]	662.903	0.196827
BAG6	BCL2 associated athanogene 6 [Source:VGNC Symbol;Acc:VGNC:38368]	2233.65	0.115522
BANF1	barrier to autointegration factor 1 [Source:VGNC Symbol;Acc:VGNC:51841]	906.571	0.189834
BAZ1B	bromodomain adjacent to zinc finger domain 1B [Source:VGNC Symbol;Acc:VGNC:38390]	1075.57	0.188501
BCAS2	BCAS2 pre-mRNA processing factor [Source:VGNC Symbol;Acc:VGNC:38399]	675.093	0.184635
BIRC2	baculoviral IAP repeat containing 2 [Source:VGNC Symbol;Acc:VGNC:38460]	1532.98	0.158922
BIVM-ERCC5	BIVM-ERCC5 Readthrough	1632.83	0.140372
BRD4	bromodomain containing 4 [Source:VGNC Symbol;Acc:VGNC:38520]	606.219	0.195277
BRD7	bromodomain containing 7 [Source:VGNC Symbol;Acc:VGNC:38521]	1640.75	0.106233
BRD9	bromodomain containing 9 [Source:VGNC Symbol;Acc:VGNC:49822]	597.066	0.106021
BSCL2	BSCL2 lipid droplet biogenesis associated, seipin [Source:VGNC Symbol;Acc:VGNC:38538]	1178.45	0.128136
BTRC	beta-transducin repeat containing E3 ubiquitin protein ligase [Source:VGNC Symbol;Acc:VGNC:38564]	686.254	0.186158
C1D	C1D nuclear receptor corepressor [Source:VGNC Symbol;Acc:VGNC:38573]	1383.39	0.173782
C2orf49	chromosome 2 open reading frame 49	883.506	0.126004
C5orf51	chromosome 5 open reading frame 51	1334.04	0.193802
CAMSAP2	calmodulin regulated spectrin associated protein family member 2 [Source:VGNC Symbol;Acc:VGNC:38690]	1157.26	0.166714
CAPZB	capping actin protein of muscle Z-line subunit beta [Source:VGNC Symbol;Acc:VGNC:52114]	1990.33	0.151807
CBLL1	Cbl proto-oncogene like 1 [Source:VGNC Symbol;Acc:VGNC:56086]	648.037	0.154057
CCAR2	cell cycle and apoptosis regulator 2 [Source:VGNC Symbol;Acc:VGNC:38774]	875.905	0.0968794
CCNT1	cyclin T1 [Source:VGNC Symbol;Acc:VGNC:38906]	1012.4	0.14205
CDC27	cell division cycle 27 [Source:VGNC Symbol;Acc:VGNC:53202]	1329.55	0.128841
CDC40	cell division cycle 40 [Source:VGNC Symbol;Acc:VGNC:38996]	812.972	0.0965556
CDK9	cyclin dependent kinase 9 [Source:VGNC Symbol;Acc:VGNC:39062]	1251.01	0.1408
CFAP20	cilia and flagella associated protein 20 [Source:VGNC Symbol;Acc:VGNC:39159]	741.212	0.139968
CHAMP1	chromosome alignment maintaining phosphoprotein 1 [Source:VGNC Symbol;Acc:VGNC:39191]	663.65	0.13593
CHD1L	chromodomain helicase DNA binding protein 1 like [Source:VGNC Symbol;Acc:VGNC:49732]	581.676	0.148596
CHD8	chromodomain helicase DNA binding protein 8 [Source:VGNC Symbol;Acc:VGNC:39206]	1607.84	0.191292
CIAPIN1	cytokine induced apoptosis inhibitor 1 [Source:VGNC Symbol;Acc:VGNC:39264]	745.554	0.169305
CIB1	calcium and integrin binding 1 [Source:VGNC Symbol;Acc:VGNC:39266]	1303.61	0.19148
CKAP5	cytoskeleton associated protein 5 [Source:VGNC Symbol;Acc:VGNC:39289]	1553.51	0.153569
CLTA	clathrin light chain A [Source:VGNC Symbol;Acc:VGNC:39365]	1540.73	0.179297
CMTR1	cap methyltransferase 1 [Source:VGNC Symbol;Acc:VGNC:39385]	1319.38	0.120398
CNOT10	CCR4-NOT transcription complex subunit 10 [Source:VGNC Symbol;Acc:VGNC:39411]	946.801	0.085017
CNPY4	canopy FGF signaling regulator 4 [Source:VGNC Symbol;Acc:VGNC:39425]	790.683	0.164017
COG7	component of oligomeric golgi complex 7 [Source:VGNC Symbol;Acc:VGNC:39453]	1155.94	0.185377
COPB2	coatomer protein complex subunit beta 2 [Source:VGNC Symbol;Acc:VGNC:39505]	6719.12	0.15228
COPG1	coatomer protein complex subunit gamma 1 [Source:VGNC Symbol;Acc:VGNC:39507]	3092.79	0.162415
COPS6	COP9 signalosome subunit 6 [Source:VGNC Symbol;Acc:VGNC:39512]	1347.61	0.195915
COQ9	coenzyme Q9 [Source:VGNC Symbol;Acc:VGNC:39525]	969.052	0.193076
COX5B	cytochrome c oxidase subunit 5B [Source:VGNC Symbol;Acc:VGNC:39540]	2482.19	0.19414
CPSF7	cleavage and polyadenylation specific factor 7 [Source:VGNC Symbol;Acc:VGNC:39578]	1033.41	0.129028
CRLF3	cytokine receptor like factor 3 [Source:VGNC Symbol;Acc:VGNC:39622]	720.42	0.160983
CSNK2B	casein kinase 2 beta [Source:NCBI gene;Acc:474844]	1456.12	0.182569
CSTF3	cleavage stimulation factor subunit 3 [Source:VGNC Symbol;Acc:VGNC:39684]	572.199	0.148119
CTCF	CCCTC-binding factor [Source:VGNC Symbol;Acc:VGNC:39690]	887.556	0.157712
CTR9	CTR9 homolog, Paf1/RNA polymerase II complex component [Source:VGNC Symbol;Acc:VGNC:39706]	1528.25	0.127645
CUL3	cullin 3 [Source:VGNC Symbol;Acc:VGNC:39730]	1279.25	0.104564
CUL5	cullin 5 [Source:VGNC Symbol;Acc:VGNC:39733]	1988.85	0.174378
CUL9	cullin 9 [Source:VGNC Symbol;Acc:VGNC:39735]	705.203	0.143878
CUTA	cutA divalent cation tolerance homolog [Source:VGNC Symbol;Acc:VGNC:39736]	847.56	0.192138
DCAF13	DDB1 and CUL4 associated factor 13 [Source:VGNC Symbol;Acc:VGNC:39791]	699.286	0.15133
DCAF7	DDB1 and CUL4 associated factor 7 [Source:VGNC Symbol;Acc:VGNC:39796]	557.74	0.164009
DDX23	DEAD-box helicase 23 [Source:VGNC Symbol;Acc:VGNC:39850]	1035.53	0.0846207
DDX50	DExD-box helicase 50 [Source:VGNC Symbol;Acc:VGNC:39863]	1405.83	0.133095
DHDDS	dehydrodolichyl diphosphate synthase subunit [Source:VGNC Symbol;Acc:VGNC:39928]	899.688	0.142237
DHX40	DEAH-box helicase 40 [Source:VGNC Symbol;Acc:VGNC:39949]	1550.48	0.131243
DHX8	DEAH-box helicase 8 [Source:VGNC Symbol;Acc:VGNC:39952]	1002.85	0.131977
DICER1	dicer 1, ribonuclease III [Source:VGNC Symbol;Acc:VGNC:39958]	1539.46	0.165236
DLST	dihydrolipoamide S-succinyltransferase [Source:VGNC Symbol;Acc:VGNC:39988]	2446.33	0.133625
DNAJB2	DnaJ heat shock protein family (Hsp40) member B2 [Source:NCBI gene;Acc:100683427]	1196.28	0.184721
DNAJC10	DnaJ heat shock protein family (Hsp40) member C10 [Source:VGNC Symbol;Acc:VGNC:53092]	6167.88	0.124847
DNM1L	dynamin 1 like [Source:VGNC Symbol;Acc:VGNC:40032]	2190.21	0.143653
DYNC1H1	dynein cytoplasmic 1 heavy chain 1 [Source:VGNC Symbol;Acc:VGNC:40143]	6558.56	0.148495
DYNC1I2	dynein cytoplasmic 1 intermediate chain 2 [Source:VGNC Symbol;Acc:VGNC:40145]	2716.1	0.126725
DYRK1A	dual specificity tyrosine phosphorylation regulated kinase 1A [Source:VGNC Symbol;Acc:VGNC:40155]	1463.23	0.114891
DZIP1	DAZ interacting zinc finger protein 1 [Source:VGNC Symbol;Acc:VGNC:40161]	845.156	0.161322
EBAG9	estrogen receptor binding site associated antigen 9 [Source:VGNC Symbol;Acc:VGNC:40174]	809.645	0.156432
EHMT1	euchromatic histone lysine methyltransferase 1 [Source:VGNC Symbol;Acc:VGNC:51953]	1024.64	0.17666
EIF1AX	eukaryotic translation initiation factor 1A X-linked [Source:VGNC Symbol;Acc:VGNC:54830]	3424.04	0.132496
EIF2D	eukaryotic translation initiation factor 2D [Source:VGNC Symbol;Acc:VGNC:40265]	841.308	0.126156
EIF3B	eukaryotic translation initiation factor 3 subunit B [Source:VGNC Symbol;Acc:VGNC:40269]	2938.05	0.143025
EIF4H	eukaryotic translation initiation factor 4H [Source:VGNC Symbol;Acc:VGNC:40291]	5609.07	0.142677
EMC4	ER membrane protein complex subunit 4 [Source:VGNC Symbol;Acc:VGNC:40334]	944.335	0.198593
EMD	emerin [Source:VGNC Symbol;Acc:VGNC:40340]	844.191	0.142327
ENSCAFG00000000906	septin 8 [Source:VGNC Symbol;Acc:VGNC:59041]	1024.22	0.188752
ENSCAFG00000001785	RNA 2',3'-cyclic phosphate and 5'-OH ligase [Source:VGNC Symbol;Acc:VGNC:49844]	1628.42	0.164939
ENSCAFG00000003936	WW domain containing adaptor with coiled-coil [Source:NCBI gene;Acc:100855931]	2147.76	0.109722
ENSCAFG00000004211	mediator complex subunit 17 [Source:VGNC Symbol;Acc:VGNC:52266]	838.309	0.102597
ENSCAFG00000006913	cytochrome c oxidase subunit 6B1 [Source:NCBI gene;Acc:612644]	2275.29	0.19299
ENSCAFG00000007479	charged multivesicular body protein 3 [Source:NCBI gene;Acc:475762]	2036.25	0.150415
ENSCAFG00000008038	proteasome 26S subunit, non-ATPase 9 [Source:VGNC Symbol;Acc:VGNC:52958]	1140.62	0.108472
ENSCAFG00000009449	cytochrome b-c1 complex subunit 7 [Source:NCBI gene;Acc:477944]	993.494	0.190823
ENSCAFG00000010824	zinc finger protein 106 [Source:VGNC Symbol;Acc:VGNC:59133]	4320.87	0.131832
ENSCAFG00000011896	DDB1 and CUL4 associated factor 11 [Source:VGNC Symbol;Acc:VGNC:57371]	771.493	0.170947
ENSCAFG00000013546	DnaJ heat shock protein family (Hsp40) member B11 [Source:VGNC Symbol;Acc:VGNC:53459]	1207.37	0.152477
ENSCAFG00000013683	RNA polymerase II subunit J [Source:NCBI gene;Acc:100686835]	612.351	0.165202
ENSCAFG00000015284	ubiquitin conjugating enzyme E2 L3 [Source:NCBI gene;Acc:477572]	1056.61	0.190617
ENSCAFG00000015459	CCZ1 homolog, vacuolar protein trafficking and biogenesis associated [Source:NCBI gene;Acc:479750]	868.432	0.124819
ENSCAFG00000015686	heterogeneous nuclear ribonucleoprotein U like 2 [Source:NCBI gene;Acc:476053]	2160.78	0.145107
ENSCAFG00000016140	pyrroline-5-carboxylate reductase 2 [Source:NCBI gene;Acc:480112]	715.63	0.15921
ENSCAFG00000016929	gon-4 like [Source:NCBI gene;Acc:490422]	935.92	0.195978
ENSCAFG00000016971	FCF1 rRNA-processing protein [Source:NCBI gene;Acc:480386]	534.859	0.17963
ENSCAFG00000017108	mitogen-activated protein kinase 3 [Source:NCBI gene;Acc:100855877]	1056.52	0.196391
ENSCAFG00000017591	ubiquitin protein ligase E3 component n-recognin 7 (putative) [Source:VGNC Symbol;Acc:VGNC:54253]	1326.12	0.120964
ENSCAFG00000019170	centrin 2 [Source:NCBI gene;Acc:481078]	1605.01	0.199582
ENSCAFG00000019979	chromosome 9 C9orf78 homolog [Source:NCBI gene;Acc:480697]	1068.04	0.152709
ENSCAFG00000023207	WT1 associated protein [Source:VGNC Symbol;Acc:VGNC:54003]	901.59	0.103528
ENSCAFG00000023283	nudix hydrolase 21 [Source:NCBI gene;Acc:478123]	1076.01	0.177209
ENSCAFG00000028476	DR1 associated protein 1 [Source:NCBI gene;Acc:476018]	1068.07	0.198084
ENSCAFG00000030982	translin associated factor X [Source:NCBI gene;Acc:479203]	1130.77	0.165197
ENSCAFG00000031146	novel gene	1368.25	0.152251
EPC2	enhancer of polycomb homolog 2 [Source:VGNC Symbol;Acc:VGNC:40401]	996.703	0.150656
EXOC7	exocyst complex component 7 [Source:VGNC Symbol;Acc:VGNC:40518]	1256.87	0.0852755
EXOSC9	exosome component 9 [Source:VGNC Symbol;Acc:VGNC:40529]	556.036	0.192218
FAM162A	family with sequence similarity 162 member A [Source:VGNC Symbol;Acc:VGNC:40612]	740.202	0.198995
FAM175B	family with sequence similarity 175, member B, abraxas 2, BRISC complex subunit	577.57	0.1046
FAM204A	family with sequence similarity 204 member A [Source:VGNC Symbol;Acc:VGNC:40649]	1706.84	0.198049
FAM208B/TASOR2	family with sequence similarity 208, member B, transcription activation suppressor family member 2	1872.29	0.15287
FASTKD1	FAST kinase domains 1 [Source:VGNC Symbol;Acc:VGNC:40738]	500.151	0.199528
FBXO11	F-box protein 11 [Source:VGNC Symbol;Acc:VGNC:40762]	1173.62	0.175387
FBXO28	F-box protein 28 [Source:VGNC Symbol;Acc:VGNC:40770]	1417.89	0.140089
FIS1	fission, mitochondrial 1 [Source:VGNC Symbol;Acc:VGNC:40884]	2194.42	0.199867
FNTA	farnesyltransferase, CAAX box, alpha [Source:VGNC Symbol;Acc:VGNC:40937]	1876.09	0.184568
FOXN2	forkhead box N2 [Source:VGNC Symbol;Acc:VGNC:40961]	684.116	0.180895
FRMD8	FERM domain containing 8 [Source:VGNC Symbol;Acc:VGNC:51873]	699.158	0.189764
FTO	FTO alpha-ketoglutarate dependent dioxygenase [Source:VGNC Symbol;Acc:VGNC:41003]	605.962	0.170259
FXR2	FMR1 autosomal homolog 2 [Source:VGNC Symbol;Acc:VGNC:53386]	588.605	0.101215
FYN	FYN proto-oncogene, Src family tyrosine kinase [Source:VGNC Symbol;Acc:VGNC:41027]	1394.44	0.194673
GABARAPL1	GABA type A receptor associated protein like 1 [Source:VGNC Symbol;Acc:VGNC:57447]	1647.96	0.195681
GAK	cyclin G associated kinase [Source:VGNC Symbol;Acc:VGNC:41074]	701.502	0.115154
GANAB	glucosidase II alpha subunit [Source:VGNC Symbol;Acc:VGNC:41106]	2858.09	0.125692
GBF1	golgi brefeldin A resistant guanine nucleotide exchange factor 1 [Source:VGNC Symbol;Acc:VGNC:41133]	1878.05	0.179672
GGA3	golgi associated, gamma adaptin ear containing, ARF binding protein 3 [Source:VGNC Symbol;Acc:VGNC:41195]	785.944	0.105021
GIT2	GIT ArfGAP 2 [Source:VGNC Symbol;Acc:VGNC:41230]	1196.79	0.127192
GNB1	G protein subunit beta 1 [Source:VGNC Symbol;Acc:VGNC:41311]	4020.61	0.143872
GNL1	G protein nucleolar 1 (putative) [Source:NCBI gene;Acc:474825]	713.178	0.0997588
GOLT1B	golgi transport 1B [Source:VGNC Symbol;Acc:VGNC:41348]	1299.4	0.187252
GORASP2	golgi reassembly stacking protein 2 [Source:VGNC Symbol;Acc:VGNC:41352]	1388.51	0.147959
GPHN	gephyrin [Source:VGNC Symbol;Acc:VGNC:41380]	600.216	0.141932
GSTO1	glutathione S-transferase omega 1 [Source:VGNC Symbol;Acc:VGNC:41536]	1144.15	0.192458
GTF2H5	general transcription factor IIH subunit 5 [Source:VGNC Symbol;Acc:VGNC:41549]	756.411	0.197244
GTF3C2	general transcription factor IIIC subunit 2 [Source:VGNC Symbol;Acc:VGNC:41552]	1009.02	0.18094
HAUS2	HAUS augmin like complex subunit 2 [Source:VGNC Symbol;Acc:VGNC:41603]	719.381	0.14749
HDAC2	histone deacetylase 2 [Source:VGNC Symbol;Acc:VGNC:49101]	2321.61	0.176017
HDHD2	haloacid dehalogenase like hydrolase domain containing 2 [Source:VGNC Symbol;Acc:VGNC:41628]	802.749	0.168994
HECTD3	HECT domain E3 ubiquitin protein ligase 3 [Source:VGNC Symbol;Acc:VGNC:54210]	892.718	0.103232
HELZ	helicase with zinc finger [Source:VGNC Symbol;Acc:VGNC:41652]	500.86	0.197904
HERPUD2	HERPUD family member 2 [Source:VGNC Symbol;Acc:VGNC:41664]	964.356	0.141857
HIF1AN	hypoxia inducible factor 1 subunit alpha inhibitor [Source:VGNC Symbol;Acc:VGNC:41687]	500.684	0.177821
HMGXB3	HMG-box containing 3 [Source:VGNC Symbol;Acc:VGNC:41716]	1124.82	0.105513
HNRNPLL	heterogeneous nuclear ribonucleoprotein L like [Source:VGNC Symbol;Acc:VGNC:41733]	695.125	0.154422
HNRNPU	heterogeneous nuclear ribonucleoprotein U [Source:VGNC Symbol;Acc:VGNC:53492]	5709.53	0.153306
HSD17B4	hydroxysteroid 17-beta dehydrogenase 4 [Source:VGNC Symbol;Acc:VGNC:41807]	3515.69	0.183308
IDH3A	isocitrate dehydrogenase 3 (NAD(+)) alpha [Source:VGNC Symbol;Acc:VGNC:53184]	1604.63	0.185557
IKZF5	IKAROS family zinc finger 5 [Source:VGNC Symbol;Acc:VGNC:41927]	799.261	0.191129
IMMT	inner membrane mitochondrial protein [Source:VGNC Symbol;Acc:VGNC:42005]	3541.42	0.153977
INPP4A	inositol polyphosphate-4-phosphatase type I A [Source:VGNC Symbol;Acc:VGNC:42028]	1254.61	0.193271
INTS2	integrator complex subunit 2 [Source:VGNC Symbol;Acc:VGNC:42051]	712.342	0.141961
IPO13	importin 13 [Source:VGNC Symbol;Acc:VGNC:42064]	673.853	0.188026
IPO4	importin 4 [Source:VGNC Symbol;Acc:VGNC:42065]	1391.43	0.155054
KAT5	lysine acetyltransferase 5 [Source:VGNC Symbol;Acc:VGNC:42211]	795.113	0.11206
KDELR2	KDEL endoplasmic reticulum protein retention receptor 2 [Source:VGNC Symbol;Acc:VGNC:42315]	1247.61	0.105777
KDM1A	lysine demethylase 1A [Source:VGNC Symbol;Acc:VGNC:42318]	2047.09	0.0760004
KDM4A	lysine demethylase 4A [Source:VGNC Symbol;Acc:VGNC:42324]	1050.96	0.171461
KDM6A	lysine demethylase 6A [Source:VGNC Symbol;Acc:VGNC:54168]	594.694	0.139465
KLHDC4	kelch domain containing 4 [Source:VGNC Symbol;Acc:VGNC:49812]	580.416	0.164787
KLHL20	kelch like family member 20 [Source:VGNC Symbol;Acc:VGNC:42455]	770.711	0.175967
KLHL23	kelch like family member 23 [Source:VGNC Symbol;Acc:VGNC:53098]	933.419	0.108408
KLHL7	kelch like family member 7 [Source:VGNC Symbol;Acc:VGNC:42476]	713.726	0.14422
KRIT1	KRIT1 ankyrin repeat containing [Source:VGNC Symbol;Acc:VGNC:42514]	917.57	0.13506
LANCL2	LanC like 2 [Source:VGNC Symbol;Acc:VGNC:49916]	1896.55	0.180531
LARS	leucyl-tRNA synthetase [Source:VGNC Symbol;Acc:VGNC:42592]	1039.81	0.156525
LRP12	LDL receptor related protein 12 [Source:VGNC Symbol;Acc:VGNC:59046]	1009.69	0.169905
LRRFIP2	LRR binding FLII interacting protein 2 [Source:VGNC Symbol;Acc:VGNC:42820]	500.268	0.191259
LSM1	LSM1 homolog, mRNA degradation associated [Source:VGNC Symbol;Acc:VGNC:42838]	551.969	0.144307
LYSMD4	LysM domain containing 4 [Source:VGNC Symbol;Acc:VGNC:42898]	609.922	0.163238
MAP3K4	mitogen-activated protein kinase kinase kinase 4 [Source:VGNC Symbol;Acc:VGNC:42974]	3521.61	0.15956
MAP4	microtubule associated protein 4 [Source:NCBI gene;Acc:484781]	1535.5	0.107661
MAP7D3	MAP7 domain containing 3 [Source:VGNC Symbol;Acc:VGNC:42990]	593.229	0.140833
MAPKAPK5	mitogen-activated protein kinase-activated protein kinase 5 [Source:VGNC Symbol;Acc:VGNC:43008]	864.298	0.118479
MARCH5	membrane associated ring-CH-type finger 5 [Source:VGNC Symbol;Acc:VGNC:43018]	880.125	0.128062
MED24	mediator complex subunit 24 [Source:VGNC Symbol;Acc:VGNC:43132]	962.407	0.13653
MGRN1	mahogunin ring finger 1 [Source:VGNC Symbol;Acc:VGNC:43214]	683.022	0.167823
MINDY3	MINDY lysine 48 deubiquitinase 3 [Source:VGNC Symbol;Acc:VGNC:49794]	594.522	0.1989
MIPOL1	mirror-image polydactyly 1 [Source:VGNC Symbol;Acc:VGNC:43243]	1207.5	0.12569
MMS19	MMS19 homolog, cytosolic iron-sulfur assembly component [Source:VGNC Symbol;Acc:VGNC:43293]	833.678	0.136223
MRE11	MRE11 homolog, double strand break repair nuclease [Source:VGNC Symbol;Acc:VGNC:43361]	598.994	0.182915
MRPL27	mitochondrial ribosomal protein L27 [Source:VGNC Symbol;Acc:VGNC:43388]	1057.67	0.1517
MRPL3	mitochondrial ribosomal protein L3 [Source:VGNC Symbol;Acc:VGNC:43390]	563.317	0.141066
MRPS23	mitochondrial ribosomal protein S23 [Source:VGNC Symbol;Acc:VGNC:43415]	1051.33	0.195379
MRPS31	mitochondrial ribosomal protein S31 [Source:VGNC Symbol;Acc:VGNC:43421]	860.523	0.199073
MRPS7	mitochondrial ribosomal protein S7 [Source:VGNC Symbol;Acc:VGNC:43426]	1237.13	0.185061
MRPS9	mitochondrial ribosomal protein S9 [Source:VGNC Symbol;Acc:VGNC:43427]	2514.11	0.16725
MTHFD1	methylenetetrahydrofolate dehydrogenase, cyclohydrolase and formyltetrahydrofolate synthetase 1 [Source:VGNC Symbol;Acc:VGNC:43472]	757.456	0.129916
MTIF3	mitochondrial translational initiation factor 3 [Source:VGNC Symbol;Acc:VGNC:43476]	589.655	0.172637
MTMR14	myotubularin related protein 14 [Source:VGNC Symbol;Acc:VGNC:43482]	676.069	0.148931
MTPAP	mitochondrial poly(A) polymerase [Source:VGNC Symbol;Acc:VGNC:52146]	886.908	0.102743
MTRR	5-methyltetrahydrofolate-homocysteine methyltransferase reductase [Source:VGNC Symbol;Acc:VGNC:49927]	1818.2	0.167471
MYL12B	myosin light chain 12B [Source:VGNC Symbol;Acc:VGNC:53622]	999.887	0.156425
N4BP1	NEDD4 binding protein 1 [Source:VGNC Symbol;Acc:VGNC:43596]	1593.39	0.12009
NCBP1	nuclear cap binding protein subunit 1 [Source:VGNC Symbol;Acc:VGNC:43645]	779.528	0.140225
NCEH1	neutral cholesterol ester hydrolase 1 [Source:VGNC Symbol;Acc:VGNC:43649]	784.573	0.193184
NDUFA6	NADH:ubiquinone oxidoreductase subunit A6 [Source:VGNC Symbol;Acc:VGNC:43689]	861.082	0.191165
NEDD1	neural precursor cell expressed, developmentally down-regulated 1 [Source:VGNC Symbol;Acc:VGNC:43720]	949.7	0.174005
NEDD8	neural precursor cell expressed, developmentally down-regulated 8 [Source:VGNC Symbol;Acc:VGNC:56061]	2184.94	0.16817
NF1	neurofibromin 1 [Source:VGNC Symbol;Acc:VGNC:43761]	1696.44	0.117658
NIPSNAP2	nipsnap homolog 2 [Source:VGNC Symbol;Acc:VGNC:43821]	876.968	0.112185
NOC2L	NOC2 like nucleolar associated transcriptional repressor [Source:VGNC Symbol;Acc:VGNC:43873]	1165.31	0.105074
NSUN2	NOP2/Sun RNA methyltransferase family member 2 [Source:VGNC Symbol;Acc:VGNC:43990]	1320.85	0.139744
NUB1	negative regulator of ubiquitin like proteins 1 [Source:VGNC Symbol;Acc:VGNC:44016]	1007.42	0.129651
NUP133	nucleoporin 133 [Source:VGNC Symbol;Acc:VGNC:44045]	649.481	0.161009
NUP155	nucleoporin 155 [Source:VGNC Symbol;Acc:VGNC:44046]	723.402	0.191479
NUP214	nucleoporin 214 [Source:VGNC Symbol;Acc:VGNC:44052]	500.761	0.13567
NUP50	nucleoporin 50 [Source:VGNC Symbol;Acc:VGNC:44056]	530.701	0.17049
NVL	nuclear VCP like [Source:VGNC Symbol;Acc:VGNC:44068]	4592.53	0.165125
OCIAD1	OCIA domain containing 1 [Source:VGNC Symbol;Acc:VGNC:44092]	612.576	0.0979302
ODF2	outer dense fiber of sperm tails 2 [Source:VGNC Symbol;Acc:VGNC:44099]	797.134	0.143766
ORC3	origin recognition complex subunit 3 [Source:VGNC Symbol;Acc:VGNC:44142]	1276.2	0.190876
ORMDL3	ORMDL sphingolipid biosynthesis regulator 3 [Source:VGNC Symbol;Acc:VGNC:44147]	1260.58	0.125669
OSBPL11	oxysterol binding protein like 11 [Source:VGNC Symbol;Acc:VGNC:44152]	935.29	0.174661
PACS1	phosphofurin acidic cluster sorting protein 1 [Source:VGNC Symbol;Acc:VGNC:44229]	1272.18	0.146641
PAPD4/TENT2	poly(A) RNA polymerase D4, non-canonical, terminal nucleotidyltransferase 2	3200.47	0.126489
PCNP	PEST proteolytic signal containing nuclear protein [Source:VGNC Symbol;Acc:VGNC:44311]	737.648	0.179807
PCNX4	pecanex 4 [Source:VGNC Symbol;Acc:VGNC:44315]	595.612	0.115078
PDAP1	PDGFA associated protein 1 [Source:VGNC Symbol;Acc:VGNC:44332]	3580.51	0.126894
PDHA1	pyruvate dehydrogenase E1 alpha 1 subunit [Source:VGNC Symbol;Acc:VGNC:54179]	1207.63	0.155884
PDXDC1	pyridoxal dependent decarboxylase domain containing 1 [Source:NCBI gene;Acc:489996]	2460.5	0.116502
PGRMC2	progesterone receptor membrane component 2 [Source:VGNC Symbol;Acc:VGNC:44471]	1029.04	0.191898
PHB	prohibitin [Source:VGNC Symbol;Acc:VGNC:55714]	913.893	0.14578
PHF20	PHD finger protein 20 [Source:VGNC Symbol;Acc:VGNC:44485]	2478.95	0.175508
PI4KA	phosphatidylinositol 4-kinase alpha [Source:VGNC Symbol;Acc:VGNC:59063]	997.303	0.140757
PI4KB	phosphatidylinositol 4-kinase beta [Source:VGNC Symbol;Acc:VGNC:44517]	676.808	0.176643
PIGC	phosphatidylinositol glycan anchor biosynthesis class C [Source:VGNC Symbol;Acc:VGNC:44531]	675.391	0.182987
PIGN	phosphatidylinositol glycan anchor biosynthesis class N [Source:VGNC Symbol;Acc:VGNC:44538]	4122.83	0.138898
PJA2	praja ring finger ubiquitin ligase 2 [Source:VGNC Symbol;Acc:VGNC:44595]	1048.8	0.154003
PKP4	plakophilin 4 [Source:VGNC Symbol;Acc:VGNC:44618]	1396.21	0.128498
PLAA	phospholipase A2 activating protein [Source:VGNC Symbol;Acc:VGNC:44634]	987.633	0.151585
PLEKHA3	pleckstrin homology domain containing A3 [Source:VGNC Symbol;Acc:VGNC:53102]	1384.46	0.131843
PMPCB	peptidase, mitochondrial processing beta subunit [Source:VGNC Symbol;Acc:VGNC:44737]	632.507	0.159813
PNPT1	polyribonucleotide nucleotidyltransferase 1 [Source:VGNC Symbol;Acc:VGNC:44760]	1264.45	0.168958
POLDIP2	DNA polymerase delta interacting protein 2 [Source:VGNC Symbol;Acc:VGNC:44777]	739.948	0.166596
POLR1B	RNA polymerase I subunit B [Source:VGNC Symbol;Acc:VGNC:44789]	1024.22	0.181742
PPARD	peroxisome proliferator activated receptor delta [Source:VGNC Symbol;Acc:VGNC:44835]	652.309	0.195653
PPIE	peptidylprolyl isomerase E [Source:VGNC Symbol;Acc:VGNC:44852]	2756.63	0.108986
PPP1CC	protein phosphatase 1 catalytic subunit gamma [Source:VGNC Symbol;Acc:VGNC:52957]	1100.59	0.183076
PPP1R15B	protein phosphatase 1 regulatory subunit 15B [Source:VGNC Symbol;Acc:VGNC:44883]	1057.91	0.151422
PPP1R18	protein phosphatase 1 regulatory subunit 18 [Source:VGNC Symbol;Acc:VGNC:57230]	2797.82	0.150157
PPP2CB	protein phosphatase 2 catalytic subunit beta [Source:VGNC Symbol;Acc:VGNC:44904]	890.193	0.103236
PRDM4	PR/SET domain 4 [Source:VGNC Symbol;Acc:VGNC:44949]	3504.98	0.156462
PRKAR1A	protein kinase cAMP-dependent type I regulatory subunit alpha [Source:VGNC Symbol;Acc:VGNC:54342]	712.463	0.155038
PRMT7	protein arginine methyltransferase 7 [Source:VGNC Symbol;Acc:VGNC:45000]	525.846	0.191575
PRMT9	protein arginine methyltransferase 9 [Source:VGNC Symbol;Acc:VGNC:45002]	2294.81	0.124623
PRPF19	pre-mRNA processing factor 19 [Source:VGNC Symbol;Acc:VGNC:45019]	1097.18	0.158144
PRPF38B	pre-mRNA processing factor 38B [Source:VGNC Symbol;Acc:VGNC:45023]	1452.91	0.143039
PRPF6	pre-mRNA processing factor 6 [Source:VGNC Symbol;Acc:VGNC:45029]	3349.98	0.181861
PSMB4	proteasome subunit beta 4 [Source:VGNC Symbol;Acc:VGNC:45096]	3774.21	0.169429
PSMD1	proteasome 26S subunit, non-ATPase 1 [Source:VGNC Symbol;Acc:VGNC:45105]	3569.52	0.167383
PSMD13	proteasome 26S subunit, non-ATPase 13 [Source:VGNC Symbol;Acc:VGNC:45109]	1775.32	0.152197
PSMD3	proteasome 26S subunit, non-ATPase 3 [Source:VGNC Symbol;Acc:VGNC:45112]	1398.43	0.161552
PSMD4	proteasome 26S subunit, non-ATPase 4 [Source:VGNC Symbol;Acc:VGNC:45113]	1590.69	0.19139
PSME1	proteasome activator subunit 1 [Source:VGNC Symbol;Acc:VGNC:45116]	743.252	0.127844
PSMF1	proteasome inhibitor subunit 1 [Source:VGNC Symbol;Acc:VGNC:45120]	2615.57	0.130931
PTGES3L-AARSD1	PTGES3L-AARSD1 readthrough	1527.52	0.139034
PTK2	protein tyrosine kinase 2 [Source:VGNC Symbol;Acc:VGNC:45158]	2328.34	0.1252
PUM1	pumilio RNA binding family member 1 [Source:VGNC Symbol;Acc:VGNC:45206]	828.868	0.173021
PYROXD1	pyridine nucleotide-disulphide oxidoreductase domain 1 [Source:VGNC Symbol;Acc:VGNC:49828]	1110.17	0.0866965
QRICH1	glutamine rich 1 [Source:VGNC Symbol;Acc:VGNC:45236]	1276.27	0.147965
R3HDM2	R3H domain containing 2	4932.45	0.119852
RAB18	RAB18, member RAS oncogene family [Source:VGNC Symbol;Acc:VGNC:45257]	1231.71	0.182778
RAB1B	RAB1B, member RAS oncogene family [Source:VGNC Symbol;Acc:VGNC:52037]	1961.67	0.148659
RAB7A	RAB7A, member RAS oncogene family [Source:VGNC Symbol;Acc:VGNC:45293]	500.957	0.186045
RAB8A	RAB8A, member RAS oncogene family [Source:VGNC Symbol;Acc:VGNC:45295]	950.144	0.105949
RABEP1	rabaptin, RAB GTPase binding effector protein 1 [Source:VGNC Symbol;Acc:VGNC:45300]	1662.31	0.17155
RABGAP1	RAB GTPase activating protein 1 [Source:VGNC Symbol;Acc:VGNC:55801]	1028.81	0.142541
RAD17	RAD17 checkpoint clamp loader component [Source:VGNC Symbol;Acc:VGNC:45311]	3942.23	0.10406
RAD21	RAD21 cohesin complex component [Source:VGNC Symbol;Acc:VGNC:45313]	1420.37	0.192579
RAD23A	RAD23 homolog A, nucleotide excision repair protein [Source:VGNC Symbol;Acc:VGNC:45315]	3546.93	0.110882
RBBP7	RB binding protein 7, chromatin remodeling factor [Source:VGNC Symbol;Acc:VGNC:45393]	598.962	0.179922
RBBP8	RB binding protein 8, endonuclease [Source:VGNC Symbol;Acc:VGNC:45394]	796.053	0.188961
REV1	REV1, DNA directed polymerase [Source:VGNC Symbol;Acc:VGNC:45487]	672.357	0.180332
REXO2	RNA exonuclease 2 [Source:VGNC Symbol;Acc:VGNC:45490]	764.348	0.139434
RING1	ring finger protein 1 [Source:VGNC Symbol;Acc:VGNC:45589]	2066.23	0.145494
RINT1	RAD50 interactor 1 [Source:VGNC Symbol;Acc:VGNC:45591]	950.758	0.187488
RIPOR1	RHO family interacting cell polarization regulator 1 [Source:VGNC Symbol;Acc:VGNC:53437]	1134.19	0.140384
RMDN1	regulator of microtubule dynamics 1 [Source:VGNC Symbol;Acc:VGNC:45605]	1319.22	0.167942
RMND5A	required for meiotic nuclear division 5 homolog A [Source:VGNC Symbol;Acc:VGNC:45610]	553.762	0.14031
RNF146	ring finger protein 146 [Source:VGNC Symbol;Acc:VGNC:45638]	1345.45	0.111521
RNF20	ring finger protein 20 [Source:VGNC Symbol;Acc:VGNC:45653]	1360.91	0.106283
RNF4	ring finger protein 4 [Source:VGNC Symbol;Acc:VGNC:53203]	558.167	0.153714
RNFT1	ring finger protein, transmembrane 1 [Source:VGNC Symbol;Acc:VGNC:45677]	1163.19	0.131595
RPS6KC1	ribosomal protein S6 kinase C1 [Source:VGNC Symbol;Acc:VGNC:45746]	1212.62	0.131762
RRAGC	Ras related GTP binding C [Source:VGNC Symbol;Acc:VGNC:45756]	775.805	0.141823
RSL1D1	ribosomal L1 domain containing 1 [Source:VGNC Symbol;Acc:VGNC:45775]	798.875	0.133183
RSPRY1	ring finger and SPRY domain containing 1 [Source:VGNC Symbol;Acc:VGNC:45785]	1287.3	0.123298
SACM1L	SAC1 like phosphatidylinositide phosphatase [Source:VGNC Symbol;Acc:VGNC:45841]	1682.81	0.142473
SBF2	SET binding factor 2 [Source:VGNC Symbol;Acc:VGNC:45882]	1834.13	0.108538
SCYL2	SCY1 like pseudokinase 2 [Source:VGNC Symbol;Acc:VGNC:45939]	537.444	0.140636
SCYL3	SCY1 like pseudokinase 3 [Source:VGNC Symbol;Acc:VGNC:45940]	1889.03	0.126566
SEC23IP	SEC23 interacting protein [Source:VGNC Symbol;Acc:VGNC:45971]	2066.52	0.0937713
SEC24C	SEC24 homolog C, COPII coat complex component [Source:VGNC Symbol;Acc:VGNC:45974]	1068.75	0.146213
SEPT10	septin 10 [Source:VGNC Symbol;Acc:VGNC:46011]	947.59	0.198446
SERF2	small EDRK-rich factor 2 [Source:VGNC Symbol;Acc:VGNC:49647]	1603.79	0.191909
SETD2	SET domain containing 2, histone lysine methyltransferase [Source:VGNC Symbol;Acc:VGNC:46054]	1951.21	0.163223
SETD3	SET domain containing 3, actin histidine methyltransferase [Source:VGNC Symbol;Acc:VGNC:46055]	968.946	0.14273
SFXN1	sideroflexin 1 [Source:VGNC Symbol;Acc:VGNC:46087]	1146.54	0.161459
SIN3A	SIN3 transcription regulator family member A [Source:VGNC Symbol;Acc:VGNC:46177]	700.971	0.174509
SKA2	spindle and kinetochore associated complex subunit 2 [Source:VGNC Symbol;Acc:VGNC:46194]	1813.58	0.162324
SLC12A4	solute carrier family 12 member 4 [Source:VGNC Symbol;Acc:VGNC:46221]	966.093	0.144854
SLC33A1	solute carrier family 33 member 1 [Source:VGNC Symbol;Acc:VGNC:46357]	1301	0.154973
SLC35B3	solute carrier family 35 member B3 [Source:VGNC Symbol;Acc:VGNC:46366]	1336.55	0.159316
SLC39A1	solute carrier family 39 member 1 [Source:VGNC Symbol;Acc:VGNC:46400]	3528.27	0.167619
SLC39A7	solute carrier family 39 member 7 [Source:VGNC Symbol;Acc:VGNC:46406]	795.227	0.158835
SMAD4	SMAD family member 4 [Source:VGNC Symbol;Acc:VGNC:46521]	1958.68	0.150844
SMARCC1	SWI/SNF related, matrix associated, actin dependent regulator of chromatin subfamily c member 1 [Source:VGNC Symbol;Acc:VGNC:46535]	775.595	0.171915
SMG6	SMG6 nonsense mediated mRNA decay factor [Source:VGNC Symbol;Acc:VGNC:46556]	1718.45	0.177086
SMIM20	small integral membrane protein 20 [Source:VGNC Symbol;Acc:VGNC:53241]	1006.54	0.172715
SMS	spermine synthase [Source:VGNC Symbol;Acc:VGNC:54603]	552.665	0.178732
SNF8	SNF8 subunit of ESCRT-II [Source:VGNC Symbol;Acc:VGNC:46601]	1627.38	0.185847
SNX1	sorting nexin 1 [Source:VGNC Symbol;Acc:VGNC:46619]	1459.78	0.187576
SNX17	sorting nexin 17 [Source:VGNC Symbol;Acc:VGNC:46626]	2275.53	0.133947
SNX2	sorting nexin 2 [Source:VGNC Symbol;Acc:VGNC:46629]	1996.98	0.146918
SNX4	sorting nexin 4 [Source:VGNC Symbol;Acc:VGNC:46641]	1727.28	0.19031
SP3	Sp3 transcription factor [Source:VGNC Symbol;Acc:VGNC:53107]	833.17	0.168807
SPAG7	sperm associated antigen 7 [Source:VGNC Symbol;Acc:VGNC:46697]	1530.55	0.122464
SPATS2	spermatogenesis associated serine rich 2 [Source:VGNC Symbol;Acc:VGNC:46721]	1627.73	0.182931
SPCS1	signal peptidase complex subunit 1 [Source:VGNC Symbol;Acc:VGNC:54997]	763.889	0.191824
SPG7	SPG7 matrix AAA peptidase subunit, paraplegin [Source:VGNC Symbol;Acc:VGNC:46736]	2181.64	0.108126
SPIN1	spindlin 1 [Source:VGNC Symbol;Acc:VGNC:46742]	1544.65	0.162631
SPTLC1	serine palmitoyltransferase long chain base subunit 1 [Source:VGNC Symbol;Acc:VGNC:46779]	1124.5	0.195268
SRP14	signal recognition particle 14 [Source:NCBI gene;Acc:403930]	2521.71	0.143932
SRSF11	serine and arginine rich splicing factor 11 [Source:VGNC Symbol;Acc:VGNC:46817]	2576.68	0.155717
SS18	SS18 subunit of BAF chromatin remodeling complex [Source:VGNC Symbol;Acc:VGNC:46823]	1735.63	0.152192
SSRP1	structure specific recognition protein 1 [Source:VGNC Symbol;Acc:VGNC:46841]	800.621	0.182288
STARD3	StAR related lipid transfer domain containing 3 [Source:VGNC Symbol;Acc:VGNC:46882]	2858.51	0.0925417
STAU1	staufen double-stranded RNA binding protein 1 [Source:VGNC Symbol;Acc:VGNC:46893]	590.634	0.177452
STX5	syntaxin 5 [Source:VGNC Symbol;Acc:VGNC:46957]	873.559	0.194425
STXBP2	syntaxin binding protein 2 [Source:VGNC Symbol;Acc:VGNC:46960]	1284.39	0.135332
STXBP3	syntaxin binding protein 3 [Source:VGNC Symbol;Acc:VGNC:46961]	1652.95	0.119155
SUDS3	SDS3 homolog, SIN3A corepressor complex component [Source:VGNC Symbol;Acc:VGNC:46970]	642.62	0.179381
SYNRG	synergin gamma [Source:VGNC Symbol;Acc:VGNC:47038]	883.893	0.166215
TAF15	TATA-box binding protein associated factor 15 [Source:VGNC Symbol;Acc:VGNC:47076]	1629.71	0.129224
TBC1D23	TBC1 domain family member 23 [Source:VGNC Symbol;Acc:VGNC:47143]	500.904	0.167639
TBCK	TBC1 domain containing kinase [Source:VGNC Symbol;Acc:VGNC:47159]	1390.3	0.112492
TCEA1	transcription elongation factor A1 [Source:VGNC Symbol;Acc:VGNC:47182]	919.58	0.166994
TFB2M	transcription factor B2, mitochondrial [Source:VGNC Symbol;Acc:VGNC:47289]	511.559	0.180532
THADA	THADA armadillo repeat containing [Source:VGNC Symbol;Acc:VGNC:47323]	578.784	0.15918
THNSL1	threonine synthase like 1 [Source:VGNC Symbol;Acc:VGNC:47346]	1600.78	0.0852309
TIAL1	TIA1 cytotoxic granule associated RNA binding protein like 1 [Source:VGNC Symbol;Acc:VGNC:47364]	537.606	0.198974
TIMM17B	translocase of inner mitochondrial membrane 17B [Source:VGNC Symbol;Acc:VGNC:49620]	824.619	0.143756
TLK1	tousled like kinase 1 [Source:VGNC Symbol;Acc:VGNC:47398]	7074.52	0.103438
TM9SF3	transmembrane 9 superfamily member 3 [Source:VGNC Symbol;Acc:VGNC:47416]	1344.03	0.147215
TMEM168	transmembrane protein 168 [Source:VGNC Symbol;Acc:VGNC:47495]	1915.19	0.182596
TMEM50A	transmembrane protein 50A [Source:VGNC Symbol;Acc:VGNC:47585]	1921.19	0.147389
TMOD3	tropomodulin 3 [Source:VGNC Symbol;Acc:VGNC:47625]	2050.56	0.127608
TOGARAM1	TOG array regulator of axonemal microtubules 1 [Source:VGNC Symbol;Acc:VGNC:47705]	746.254	0.169769
TOLLIP	toll interacting protein [Source:VGNC Symbol;Acc:VGNC:52056]	975.078	0.135297
TOPBP1	DNA topoisomerase II binding protein 1 [Source:VGNC Symbol;Acc:VGNC:49635]	1398.49	0.144357
TOR1AIP2	torsin-1A-interacting protein 2-like [Source:NCBI gene;Acc:106557472]	924.966	0.146995
TP53BP1	tumor protein p53 binding protein 1 [Source:VGNC Symbol;Acc:VGNC:47720]	1916.52	0.136276
TP53BP2	tumor protein p53 binding protein 2 [Source:VGNC Symbol;Acc:VGNC:47721]	1206.42	0.125874
TPP2	tripeptidyl peptidase 2 [Source:VGNC Symbol;Acc:VGNC:47748]	992.851	0.140752
TRIP12	thyroid hormone receptor interactor 12 [Source:VGNC Symbol;Acc:VGNC:47845]	5301.01	0.118757
TUBGCP2	tubulin gamma complex associated protein 2 [Source:VGNC Symbol;Acc:VGNC:53016]	1287.81	0.106823
TUBGCP5	tubulin gamma complex associated protein 5 [Source:VGNC Symbol;Acc:VGNC:47995]	852.002	0.153846
TXNL1	thioredoxin like 1 [Source:VGNC Symbol;Acc:VGNC:48018]	1726.33	0.179673
U2AF1L5	U2 small nuclear RNA auxiliary factor 1 like 5	890.507	0.135653
UBAP2	ubiquitin associated protein 2 [Source:VGNC Symbol;Acc:VGNC:48046]	1129.16	0.181963
UBAP2L	ubiquitin associated protein 2 like [Source:VGNC Symbol;Acc:VGNC:48047]	1792.26	0.128534
UBE2J2	ubiquitin conjugating enzyme E2 J2 [Source:VGNC Symbol;Acc:VGNC:48056]	801.746	0.176694
UBE3B	ubiquitin protein ligase E3B [Source:VGNC Symbol;Acc:VGNC:48069]	2000.45	0.123353
UBXN4	UBX domain protein 4 [Source:VGNC Symbol;Acc:VGNC:48100]	3781.43	0.156718
UBXN6	UBX domain protein 6 [Source:VGNC Symbol;Acc:VGNC:48101]	1017.31	0.192585
UFC1	ubiquitin-fold modifier conjugating enzyme 1 [Source:VGNC Symbol;Acc:VGNC:48113]	2478.68	0.192546
UFD1	ubiquitin recognition factor in ER associated degradation 1 [Source:VGNC Symbol;Acc:VGNC:48114]	1110.45	0.196806
UFSP2	UFM1 specific peptidase 2 [Source:VGNC Symbol;Acc:VGNC:51837]	733.439	0.132197
ULK2	unc-51 like autophagy activating kinase 2 [Source:VGNC Symbol;Acc:VGNC:48129]	1854.14	0.0979645
UMPS	uridine monophosphate synthetase [Source:VGNC Symbol;Acc:VGNC:48132]	967.212	0.161391
UQCC2	ubiquinol-cytochrome c reductase complex assembly factor 2 [Source:VGNC Symbol;Acc:VGNC:48160]	829.498	0.195455
USP1	ubiquitin specific peptidase 1 [Source:VGNC Symbol;Acc:VGNC:48177]	1037.91	0.185976
USP11	ubiquitin specific peptidase 11 [Source:VGNC Symbol;Acc:VGNC:54609]	3852.11	0.161591
USP30	ubiquitin specific peptidase 30 [Source:VGNC Symbol;Acc:VGNC:52974]	808.388	0.162001
USP7	ubiquitin specific peptidase 7 [Source:VGNC Symbol;Acc:VGNC:54088]	2279.59	0.103623
UTP18	UTP18, small subunit processome component [Source:VGNC Symbol;Acc:VGNC:48210]	877.864	0.14877
UVRAG	UV radiation resistance associated [Source:VGNC Symbol;Acc:VGNC:48218]	530.127	0.0748852
VAMP7	vesicle associated membrane protein 7 [Source:VGNC Symbol;Acc:VGNC:48226]	2075.92	0.177449
VAPA	VAMP associated protein A [Source:VGNC Symbol;Acc:VGNC:48229]	1372.9	0.150086
VCP	valosin containing protein [Source:VGNC Symbol;Acc:VGNC:48243]	7297.4	0.131721
VPS11	VPS11 core subunit of CORVET and HOPS complexes [Source:VGNC Symbol;Acc:VGNC:48273]	1547.91	0.192858
VPS26A	VPS26, retromer complex component A [Source:VGNC Symbol;Acc:VGNC:48280]	2339.92	0.145694
VPS29	VPS29 retromer complex component [Source:VGNC Symbol;Acc:VGNC:48283]	926.049	0.126726
VPS50	VPS50 subunit of EARP/GARPII complex [Source:VGNC Symbol;Acc:VGNC:48294]	652.124	0.131782
VPS8	VPS8 subunit of CORVET complex [Source:VGNC Symbol;Acc:VGNC:48300]	1291.63	0.13157
WBP11	WW domain binding protein 11 [Source:VGNC Symbol;Acc:VGNC:48339]	626.667	0.1183
WDR33	WD repeat domain 33 [Source:VGNC Symbol;Acc:VGNC:48360]	935.793	0.077786
WDR47	WD repeat domain 47 [Source:VGNC Symbol;Acc:VGNC:48370]	1103.74	0.140561
WDR5	WD repeat domain 5 [Source:VGNC Symbol;Acc:VGNC:48373]	1150.49	0.161072
WDR59	WD repeat domain 59 [Source:VGNC Symbol;Acc:VGNC:48376]	517.243	0.111704
WIPI1	WD repeat domain, phosphoinositide interacting 1 [Source:VGNC Symbol;Acc:VGNC:48412]	775.417	0.186553
YTHDF2	YTH N6-methyladenosine RNA binding protein 2 [Source:VGNC Symbol;Acc:VGNC:48506]	1320.12	0.122
ZBED5	zinc finger BED-type containing 5 [Source:VGNC Symbol;Acc:VGNC:48515]	1597	0.164579
ZBED9	zinc finger BED-type containing 9 [Source:VGNC Symbol;Acc:VGNC:48518]	820.747	0.125524
ZC3H15	zinc finger CCCH-type containing 15 [Source:VGNC Symbol;Acc:VGNC:48556]	1731.81	0.175013
ZDHHC3	zinc finger DHHC-type containing 3 [Source:VGNC Symbol;Acc:VGNC:48591]	622.924	0.152977
ZFAND3	zinc finger AN1-type containing 3 [Source:VGNC Symbol;Acc:VGNC:48602]	565.067	0.144798
ZFP90	ZFP90 zinc finger protein [Source:VGNC Symbol;Acc:VGNC:48617]	650.946	0.199844
ZFR	zinc finger RNA binding protein [Source:VGNC Symbol;Acc:VGNC:48620]	2791.41	0.113848
ZMYM2	zinc finger MYM-type containing 2 [Source:VGNC Symbol;Acc:VGNC:48646]	1343.7	0.162108
ZMYM6	zinc finger MYM-type containing 6 [Source:VGNC Symbol;Acc:VGNC:48649]	705.864	0.195448
ZNF639	zinc finger protein 639 [Source:VGNC Symbol;Acc:VGNC:48782]	853.687	0.168958
ZSWIM8	zinc finger SWIM-type containing 8 [Source:VGNC Symbol;Acc:VGNC:48861]	1193.67	0.151774

## Sheet: Uterus - all samples
Supplemental File 2: List of stably expressed genes determined for canine uterus, including all samples
Gene name	Gene description	MEAN	CV
BDKRB1	bradykinin receptor B1 [Source:VGNC Symbol;Acc:VGNC:38424]	913.893	0.14
CCDC85B	coiled-coil domain containing 85B [Source:VGNC Symbol;Acc:VGNC:38863]	1048.8	0.09
CPA1	carboxypeptidase A1 [Source:VGNC Symbol;Acc:VGNC:39543]	675.391	0.02
DDB1	damage specific DNA binding protein 1 [Source:VGNC Symbol;Acc:VGNC:39829]	795.367	0.05
DGAT2L6	diacylglycerol O-acyltransferase 2 like 6 [Source:VGNC Symbol;Acc:VGNC:39914]	1037.91	0.05
DMRTA1	DMRT like family A1 [Source:VGNC Symbol;Acc:VGNC:51707]	3700.89	0.02
ELSPBP1	epididymal sperm binding protein 1 [Source:VGNC Symbol;Acc:VGNC:40330]	1110.45	0.02
FAM217A	family with sequence similarity 217 member A [Source:VGNC Symbol;Acc:VGNC:40666]	1396.21	0.07
GDAP1L1	ganglioside induced differentiation associated protein 1 like 1 [Source:VGNC Symbol;Acc:VGNC:41156]	572.633	0.03
MOV10L1	Mov10 like RISC complex RNA helicase 1 [Source:VGNC Symbol;Acc:VGNC:43328]	1218.61	0.02
MTCL1	microtubule crosslinking factor 1 [Source:VGNC Symbol;Acc:VGNC:43460]	632.507	0.03
OGDHL	oxoglutarate dehydrogenase like [Source:VGNC Symbol;Acc:VGNC:44104]	2283.89	0.08
PEX5L	peroxisomal biogenesis factor 5 like [Source:VGNC Symbol;Acc:VGNC:44436]	858.144	0.04
RNF114	ring finger protein 114 [Source:VGNC Symbol;Acc:VGNC:45623]	4122.83	0.03
RPL32	ribosomal protein L32, EF-hand calcium binding domain 12 [Source:NCBI gene;Acc:484645]	739.948	0.01
SYCN	syncollin [Source:VGNC Symbol;Acc:VGNC:47017]	806.344	0.05
TRIM38	tripartite motif containing 38 [Source:VGNC Symbol;Acc:VGNC:47819]	2478.95	0.05
WFIKKN1	WAP, follistatin/kazal, immunoglobulin, kunitz and netrin domain containing 1 [Source:VGNC Symbol;Acc:VGNC:48406]	997.303	0.1

## Sheet: Uterus - "healthy samples"
Supplemental File 2: List of stably expressed genes determined for canine healthy uterus
Gene name	Gene description	MEAN	CV
A2ML1	alpha-2-macroglobulin like 1 [Source:VGNC Symbol;Acc:VGNC:37400]	1746.53	0.02
AADAT	aminoadipate aminotransferase [Source:VGNC Symbol;Acc:VGNC:37407]	2413.39	0.02
AAK1	AP2 associated kinase 1 [Source:VGNC Symbol;Acc:VGNC:37410]	720.854	0.01
AASS	aminoadipate-semialdehyde synthase [Source:VGNC Symbol;Acc:VGNC:37419]	750.968	0.01
AATF	apoptosis antagonizing transcription factor [Source:VGNC Symbol;Acc:VGNC:37420]	3472.06	0.01
ABCA3	ATP binding cassette subfamily A member 3 [Source:VGNC Symbol;Acc:VGNC:37426]	570.129	0.06
ABCA4	ATP binding cassette subfamily A member 4 [Source:VGNC Symbol;Acc:VGNC:37427]	3054.98	0.02
ABCC2	ATP binding cassette subfamily C member 2 [Source:VGNC Symbol;Acc:VGNC:37440]	2328.96	0.02
ABCC8	ATP binding cassette subfamily C member 8 [Source:VGNC Symbol;Acc:VGNC:37443]	3461.31	0.04
ABCF3	ATP binding cassette subfamily F member 3 [Source:VGNC Symbol;Acc:VGNC:37451]	3743.98	0.01
ABCG1	ATP binding cassette subfamily G member 1 [Source:VGNC Symbol;Acc:VGNC:37452]	2633.61	0.02
ABHD15	abhydrolase domain containing 15 [Source:VGNC Symbol;Acc:VGNC:37463]	1983.04	0.04
ABHD17A	abhydrolase domain containing 17A [Source:VGNC Symbol;Acc:VGNC:37465]	3335.38	0.02
ABHD2	abhydrolase domain containing 2 [Source:VGNC Symbol;Acc:VGNC:37468]	680.363	0.04
ABR	ABR, RhoGEF and GTPase activating protein [Source:VGNC Symbol;Acc:VGNC:37481]	937.505	0.05
ABRA	actin binding Rho activating protein [Source:VGNC Symbol;Acc:VGNC:37482]	620.577	0.05
ACADM	acyl-CoA dehydrogenase medium chain [Source:VGNC Symbol;Acc:VGNC:37494]	744.771	0.02
ACADVL	acyl-CoA dehydrogenase very long chain [Source:VGNC Symbol;Acc:VGNC:53258]	728.605	0.02
ACAT1	acetyl-CoA acetyltransferase 1 [Source:VGNC Symbol;Acc:VGNC:37498]	987.931	0.05
ACO2	aconitase 2 [Source:VGNC Symbol;Acc:VGNC:37514]	574.589	0.01
ACSF3	acyl-CoA synthetase family member 3 [Source:VGNC Symbol;Acc:VGNC:37531]	921.995	0.03
ACTA1	actin, alpha 1, skeletal muscle [Source:VGNC Symbol;Acc:VGNC:37538]	759.558	0.08
ACTB	actin beta [Source:NCBI gene;Acc:403580]	790.874	0.02
ACTG1	actin gamma 1 [Source:NCBI gene;Acc:475923]	883.437	0.01
ACTL6A	actin like 6A [Source:VGNC Symbol;Acc:VGNC:37542]	793.42	0.06
ACTL7B	actin like 7B [Source:VGNC Symbol;Acc:VGNC:37545]	997.382	0.02
ACTR10	actin related protein 10 homolog [Source:VGNC Symbol;Acc:VGNC:37551]	711.886	0.03
ACTR1B	ARP1 actin related protein 1 homolog B [Source:VGNC Symbol;Acc:VGNC:37553]	719.986	0.05
ACTR8	ARP8 actin related protein 8 homolog [Source:VGNC Symbol;Acc:VGNC:37557]	543.902	0.04
ADAD2	adenosine deaminase domain containing 2 [Source:VGNC Symbol;Acc:VGNC:37571]	827.096	0.04
ADAM11	ADAM metallopeptidase domain 11 [Source:VGNC Symbol;Acc:VGNC:37573]	788.642	0.07
ADAMTS12	ADAM metallopeptidase with thrombospondin type 1 motif 12 [Source:VGNC Symbol;Acc:VGNC:50867]	577.246	0.05
ADAMTS5	ADAM metallopeptidase with thrombospondin type 1 motif 5 [Source:VGNC Symbol;Acc:VGNC:37601]	608.138	0.08
ADAMTSL3	ADAMTS like 3 [Source:VGNC Symbol;Acc:VGNC:54916]	843.144	0.09
ADCY8	adenylate cyclase 8 [Source:VGNC Symbol;Acc:VGNC:37625]	807.83	0.08
ADCY9	adenylate cyclase 9 [Source:VGNC Symbol;Acc:VGNC:37626]	651.491	0.07
AFAP1L2	actin filament associated protein 1 like 2 [Source:VGNC Symbol;Acc:VGNC:49824]	965.851	0.08
AGFG1	ArfGAP with FG repeats 1 [Source:VGNC Symbol;Acc:VGNC:37700]	702.837	0.07
AGO4	argonaute 4, RISC catalytic component [Source:VGNC Symbol;Acc:VGNC:37709]	885.702	0.06
AGTPBP1	ATP/GTP binding protein 1 [Source:VGNC Symbol;Acc:VGNC:37719]	571.248	0.07
AHCTF1	AT-hook containing transcription factor 1 [Source:VGNC Symbol;Acc:VGNC:37723]	934.724	0.06
AKAP1	A-kinase anchoring protein 1 [Source:VGNC Symbol;Acc:VGNC:37751]	791.246	0.02
AKAP12	A-kinase anchoring protein 12 [Source:VGNC Symbol;Acc:VGNC:37754]	528.086	0.02
AKNA	AT-hook transcription factor [Source:VGNC Symbol;Acc:VGNC:37767]	951.714	0.02
AKT1S1	AKT1 substrate 1 [Source:VGNC Symbol;Acc:VGNC:37771]	727.61	0.02
AKT2	AKT serine/threonine kinase 2 [Source:VGNC Symbol;Acc:VGNC:37772]	698.471	0.02
AKTIP	AKT interacting protein [Source:VGNC Symbol;Acc:VGNC:37774]	715.921	0.01
ALB	albumin [Source:VGNC Symbol;Acc:VGNC:37778]	838.028	0.01
ALDH18A1	aldehyde dehydrogenase 18 family member A1 [Source:VGNC Symbol;Acc:VGNC:37781]	833.111	0
ALDH1A3	aldehyde dehydrogenase 1 family member A3 [Source:VGNC Symbol;Acc:VGNC:37784]	561.855	0
ALDH3A1	aldehyde dehydrogenase 3 family member A1 [Source:VGNC Symbol;Acc:VGNC:37786]	794.5	0.04
ALDH5A1	aldehyde dehydrogenase 5 family member A1 [Source:VGNC Symbol;Acc:VGNC:37787]	2670.78	0.02
ALDH7A1	aldehyde dehydrogenase 7 family member A1 [Source:VGNC Symbol;Acc:VGNC:37789]	1268.34	0.03
ALDH9A1	aldehyde dehydrogenase 9 family member A1 [Source:VGNC Symbol;Acc:VGNC:37791]	2811.52	0.01
ALKBH1	alkB homolog 1, histone H2A dioxygenase [Source:VGNC Symbol;Acc:VGNC:50620]	2451.23	0.01
ALKBH5	alkB homolog 5, RNA demethylase [Source:VGNC Symbol;Acc:VGNC:53262]	2759.58	0.05
ALOXE3	arachidonate lipoxygenase 3 [Source:VGNC Symbol;Acc:VGNC:37814]	1693.01	0.07
ALPL	alkaline phosphatase, biomineralization associated [Source:VGNC Symbol;Acc:VGNC:37818]	766.846	0.06
AMACR	alpha-methylacyl-CoA racemase [Source:VGNC Symbol;Acc:VGNC:37824]	3157.13	0.08
AMD1	adenosylmethionine decarboxylase 1 [Source:VGNC Symbol;Acc:VGNC:37827]	1988.92	0.1
AMMECR1	Alport syndrome, mental retardation, midface hypoplasia and elliptocytosis chromosomal region gene 1 [Source:NCBI gene;Acc:492063]	1506.74	0.08
ANAPC1	anaphase promoting complex subunit 1 [Source:VGNC Symbol;Acc:VGNC:37844]	3713.54	0.07
ANAPC4	anaphase promoting complex subunit 4 [Source:VGNC Symbol;Acc:VGNC:37850]	2655.92	0.09
ANGEL1	angel homolog 1 [Source:VGNC Symbol;Acc:VGNC:37852]	1836.05	0.08
ANGPT4	angiopoietin 4 [Source:VGNC Symbol;Acc:VGNC:37856]	2556.54	0.05
ANKHD1		2252.84	0.07
ANKIB1	ankyrin repeat and IBR domain containing 1 [Source:VGNC Symbol;Acc:VGNC:37873]	3171	0.06
ANKMY2	ankyrin repeat and MYND domain containing 2 [Source:VGNC Symbol;Acc:VGNC:37878]	1460.48	0.09
ANKRD11	ankyrin repeat domain 11 [Source:VGNC Symbol;Acc:VGNC:37882]	2217.7	0.1
ANKRD17	ankyrin repeat domain 17 [Source:VGNC Symbol;Acc:VGNC:51766]	3874.01	0.09
ANKRD22	ankyrin repeat domain 22 [Source:VGNC Symbol;Acc:VGNC:37890]	3596.09	0.07
ANKRD39	ankyrin repeat domain 39 [Source:VGNC Symbol;Acc:VGNC:37902]	915.914	0.08
ANKRD52	ankyrin repeat domain 52 [Source:VGNC Symbol;Acc:VGNC:37908]	3640.5	0.08
ANKRD9	ankyrin repeat domain 9 [Source:VGNC Symbol;Acc:VGNC:37915]	3200.85	0.06
ANKS6	ankyrin repeat and sterile alpha motif domain containing 6 [Source:VGNC Symbol;Acc:VGNC:37920]	3738.7	0.09
ANO7	anoctamin 7 [Source:NCBI gene;Acc:486204]	1970.38	0.07
ANP32B	acidic nuclear phosphoprotein 32 family member B [Source:VGNC Symbol;Acc:VGNC:37933]	2761.48	0.02
ANTXR2	ANTXR cell adhesion molecule 2 [Source:VGNC Symbol;Acc:VGNC:37936]	2461.93	0.03
ANXA6	annexin A6 [Source:VGNC Symbol;Acc:VGNC:37943]	1973.95	0.02
ANXA7	annexin A7 [Source:VGNC Symbol;Acc:VGNC:37944]	3090.69	0.02
AOC1	amine oxidase, copper containing 1 [Source:VGNC Symbol;Acc:VGNC:37947]	1705.38	0.02
AOC2	amine oxidase, copper containing 2 [Source:VGNC Symbol;Acc:VGNC:37948]	3073.36	0.01
AOC3	amine oxidase, copper containing 3 [Source:VGNC Symbol;Acc:VGNC:37949]	2605.49	0.01
AP1B1	adaptor related protein complex 1 subunit beta 1 [Source:VGNC Symbol;Acc:VGNC:37951]	2895.43	0
AP1G1	adaptor related protein complex 1 subunit gamma 1 [Source:VGNC Symbol;Acc:VGNC:37952]	3336.5	0
AP2A1	adaptor related protein complex 2 subunit alpha 1 [Source:VGNC Symbol;Acc:VGNC:37958]	910.444	0.02
AP2B1	adaptor related protein complex 2 subunit beta 1 [Source:VGNC Symbol;Acc:VGNC:37960]	2623.51	0.04
AP2S1	adaptor related protein complex 2 subunit sigma 1 [Source:VGNC Symbol;Acc:VGNC:37962]	782.244	0.04
AP3M1	adaptor related protein complex 3 subunit mu 1 [Source:VGNC Symbol;Acc:VGNC:37966]	1310.87	0.04
AP4E1	adaptor related protein complex 4 subunit epsilon 1 [Source:VGNC Symbol;Acc:VGNC:37969]	2802.65	0.01
APEX2	apurinic/apyrimidinic endodeoxyribonuclease 2 [Source:VGNC Symbol;Acc:VGNC:37983]	2839.07	0.03
APH1B	aph-1 homolog B, gamma-secretase subunit [Source:NCBI gene;Acc:487589]	3983.78	0.04
APOA2	apolipoprotein A2 [Source:VGNC Symbol;Acc:VGNC:37992]	3838.68	0.02
APOA5	apolipoprotein A5 [Source:VGNC Symbol;Acc:VGNC:37993]	3859.78	0.04
APOBR	apolipoprotein B receptor [Source:VGNC Symbol;Acc:VGNC:37998]	3511.6	0.03
APPL2	adaptor protein, phosphotyrosine interacting with PH domain and leucine zipper 2 [Source:VGNC Symbol;Acc:VGNC:38013]	3150.8	0.02
AQP2	Canis lupus familiaris aquaporin 2 (AQP2), mRNA. [Source:RefSeq mRNA;Acc:NM_001313833]	2920.28	0.04
AQP3	aquaporin 3 [Source:VGNC Symbol;Acc:VGNC:51701]	2429.66	0.03
AR	androgen receptor [Source:VGNC Symbol;Acc:VGNC:38023]	636.606	0.03
ARAP2	ArfGAP with RhoGAP domain, ankyrin repeat and PH domain 2 [Source:VGNC Symbol;Acc:VGNC:38026]	2183.23	0.05
ARFGEF1	ADP ribosylation factor guanine nucleotide exchange factor 1 [Source:VGNC Symbol;Acc:VGNC:38035]	2866.7	0.05
ARHGAP21	Rho GTPase activating protein 21 [Source:VGNC Symbol;Acc:VGNC:38051]	892.87	0.07
ARHGAP24	Rho GTPase activating protein 24 [Source:VGNC Symbol;Acc:VGNC:38053]	1456.17	0.06
ARHGAP39	Rho GTPase activating protein 39 [Source:VGNC Symbol;Acc:VGNC:38062]	2331.25	0.07
ARHGDIB	Rho GDP dissociation inhibitor beta [Source:VGNC Symbol;Acc:VGNC:38070]	1468.41	0.07
ARHGEF11	Rho guanine nucleotide exchange factor 11 [Source:VGNC Symbol;Acc:VGNC:38074]	3203.37	0.02
ARHGEF5	Rho guanine nucleotide exchange factor 5 [Source:VGNC Symbol;Acc:VGNC:38090]	861.884	0.02
ARID5A	AT-rich interaction domain 5A [Source:VGNC Symbol;Acc:VGNC:38100]	3460.55	0.03
ARL1	ADP ribosylation factor like GTPase 1 [Source:VGNC Symbol;Acc:VGNC:38104]	3439.81	0.03
ARMC2	armadillo repeat containing 2 [Source:VGNC Symbol;Acc:VGNC:38124]	2157.74	0.1
ARNT2	aryl hydrocarbon receptor nuclear translocator 2 [Source:VGNC Symbol;Acc:VGNC:53147]	1406.19	0.09
ARPP19	cAMP regulated phosphoprotein 19 [Source:VGNC Symbol;Acc:VGNC:38133]	2771.7	0.03
ARRB2	arrestin beta 2 [Source:VGNC Symbol;Acc:VGNC:38137]	2912.2	0.12
ARRDC1	arrestin domain containing 1 [Source:VGNC Symbol;Acc:VGNC:38138]	1257.37	0.04
ARRDC2	arrestin domain containing 2 [Source:VGNC Symbol;Acc:VGNC:38139]	3139.64	0.04
ARRDC4	arrestin domain containing 4 [Source:VGNC Symbol;Acc:VGNC:38141]	2251.93	0.07
ARSB	arylsulfatase B [Source:VGNC Symbol;Acc:VGNC:38143]	3649.28	0.01
ARSE	arylsulfatase E [Source:VGNC Symbol;Acc:VGNC:55096]	3484.33	0.07
ARV1	ARV1 homolog, fatty acid homeostasis modulator [Source:VGNC Symbol;Acc:VGNC:38150]	1611.24	0.08
ASB10	ankyrin repeat and SOCS box containing 10 [Source:VGNC Symbol;Acc:VGNC:38155]	3483.75	0.02
ASB2	ankyrin repeat and SOCS box containing 2 [Source:VGNC Symbol;Acc:VGNC:38163]	761.171	0.08
ASCC3	activating signal cointegrator 1 complex subunit 3 [Source:VGNC Symbol;Acc:VGNC:38172]	3124.66	0.02
ASF1A	anti-silencing function 1A histone chaperone [Source:VGNC Symbol;Acc:VGNC:50621]	2756.51	0.03
ASH2L	ASH2 like, histone lysine methyltransferase complex subunit [Source:VGNC Symbol;Acc:VGNC:50623]	1617.47	0.12
ASNS	asparagine synthetase (glutamine-hydrolyzing) [Source:VGNC Symbol;Acc:VGNC:53542]	2522.83	0.02
ATCAY	ATCAY, caytaxin [Source:VGNC Symbol;Acc:VGNC:38205]	1900.83	0.05
ATG12	autophagy related 12 [Source:VGNC Symbol;Acc:VGNC:38216]	1055.75	0.06
ATL1	atlastin GTPase 1 [Source:VGNC Symbol;Acc:VGNC:38230]	702.807	0.06
ATP10A	ATPase phospholipid transporting 10A (putative) [Source:VGNC Symbol;Acc:VGNC:53148]	1761.65	0.04
ATP11C	ATPase phospholipid transporting 11C [Source:VGNC Symbol;Acc:VGNC:38239]	2413.19	0.04
ATP1A1	ATPase Na+/K+ transporting subunit alpha 1 [Source:VGNC Symbol;Acc:VGNC:38245]	732.006	0.02
ATP2A3	ATPase sarcoplasmic/endoplasmic reticulum Ca2+ transporting 3 [Source:VGNC Symbol;Acc:VGNC:38255]	2419.72	0.05
ATP4A	ATPase H+/K+ transporting subunit alpha [Source:VGNC Symbol;Acc:VGNC:38262]	3914.25	0.05
ATXN7L1	ataxin 7 like 1 [Source:VGNC Symbol;Acc:VGNC:38304]	2147.51	0.13
ATXN7L2	ataxin 7 like 2 [Source:VGNC Symbol;Acc:VGNC:38305]	3934.81	0.01
AURKC	aurora kinase C [Source:VGNC Symbol;Acc:VGNC:38313]	1712.97	0.04
AVL9	AVL9 cell migration associated [Source:VGNC Symbol;Acc:VGNC:38316]	3890.21	0.03
AXIN2	axin 2 [Source:VGNC Symbol;Acc:VGNC:38325]	3299.21	0.14
AXL	AXL receptor tyrosine kinase [Source:VGNC Symbol;Acc:VGNC:38326]	1632.81	0.1
AZI2	5-azacytidine induced 2 [Source:VGNC Symbol;Acc:VGNC:38328]	3878.09	0.06
B3GALNT2	beta-1,3-N-acetylgalactosaminyltransferase 2 [Source:VGNC Symbol;Acc:VGNC:38332]	1828.69	0.04
B4GALNT3	beta-1,4-N-acetyl-galactosaminyltransferase 3 [Source:VGNC Symbol;Acc:VGNC:38347]	1094.73	0.05
B4GALT2	beta-1,4-galactosyltransferase 2 [Source:VGNC Symbol;Acc:VGNC:38350]	3607.82	0.04
B4GALT7	beta-1,4-galactosyltransferase 7 [Source:HGNC Symbol;Acc:HGNC:930]	746.694	0.03
BAG3	BCL2 associated athanogene 3 [Source:VGNC Symbol;Acc:VGNC:38365]	1554.26	0.14
BAHD1	bromo adjacent homology domain containing 1 [Source:VGNC Symbol;Acc:VGNC:38370]	3444.37	0.09
BAZ2A	bromodomain adjacent to zinc finger domain 2A [Source:VGNC Symbol;Acc:VGNC:38391]	3373.55	0.06
BCAT2	branched chain amino acid transaminase 2 [Source:VGNC Symbol;Acc:VGNC:38402]	3082.26	0.03
BCCIP	BRCA2 and CDKN1A interacting protein [Source:VGNC Symbol;Acc:VGNC:38403]	2838.93	0.03
BCDIN3D	BCDIN3 domain containing RNA methyltransferase [Source:VGNC Symbol;Acc:VGNC:38404]	3062.08	0.09
BCL2L1	BCL2 like 1 [Source:VGNC Symbol;Acc:VGNC:38408]	2879.07	0.05
BCL7C	BCL7C, BAF complex component [Source:VGNC Symbol;Acc:VGNC:38414]	1630.56	0.1
BCL9L	BCL9 like [Source:VGNC Symbol;Acc:VGNC:58091]	2721.77	0.04
BDKRB1	bradykinin receptor B1 [Source:VGNC Symbol;Acc:VGNC:38424]	913.893	0.14
BEND3	BEN domain containing 3 [Source:VGNC Symbol;Acc:VGNC:38430]	3088.48	0.12
BEST4	bestrophin 4 [Source:VGNC Symbol;Acc:VGNC:38437]	3097.65	0.04
BEX4	brain expressed X-linked 4 [Source:NCBI gene;Acc:492030]	3700.55	0.06
BEX5	brain expressed X-linked 5 [Source:VGNC Symbol;Acc:VGNC:54663]	3732.99	0.09
BICD2	BICD cargo adaptor 2 [Source:VGNC Symbol;Acc:VGNC:38451]	1004.08	0.02
BIK	BCL2 interacting killer [Source:VGNC Symbol;Acc:VGNC:38457]	981.305	0.07
BIN3	bridging integrator 3 [Source:VGNC Symbol;Acc:VGNC:54923]	1646.62	0.1
BLMH	bleomycin hydrolase [Source:VGNC Symbol;Acc:VGNC:38465]	1615.22	0.04
BMP10	bone morphogenetic protein 10 [Source:VGNC Symbol;Acc:VGNC:38476]	2689.74	0.03
BMS1	BMS1, ribosome biogenesis factor [Source:VGNC Symbol;Acc:VGNC:38487]	2340.78	0.06
BOC	BOC cell adhesion associated, oncogene regulated [Source:VGNC Symbol;Acc:VGNC:38495]	1305.71	0.02
BPIFA3	BPI fold containing family A member 3 [Source:VGNC Symbol;Acc:VGNC:38506]	1769.89	0.02
BPTF	bromodomain PHD finger transcription factor [Source:VGNC Symbol;Acc:VGNC:38513]	3483.09	0.03
BRAT1	BRCA1-associated ATM activator 1 [Source:NCBI gene;Acc:609589]	3170.7	0.09
BRMS1	BRMS1, transcriptional repressor and anoikis regulator [Source:VGNC Symbol;Acc:VGNC:54777]	605.223	0.05
BRMS1L	BRMS1 like transcriptional repressor [Source:VGNC Symbol;Acc:VGNC:54778]	3681.48	0.09
BRWD3	bromodomain and WD repeat domain containing 3 [Source:VGNC Symbol;Acc:VGNC:38537]	3799.95	0.04
BST1	bone marrow stromal cell antigen 1 [Source:VGNC Symbol;Acc:VGNC:38541]	1688.19	0.02
BTBD16	BTB domain containing 16 [Source:VGNC Symbol;Acc:VGNC:38548]	926.358	0.03
BTBD17	BTB domain containing 17 [Source:VGNC Symbol;Acc:VGNC:38549]	2230.12	0.06
BTBD2	BTB domain containing 2 [Source:VGNC Symbol;Acc:VGNC:54579]	3987.82	0.03
BTNL9	butyrophilin like 9 [Source:VGNC Symbol;Acc:VGNC:38563]	2343.73	0.08
BUB1	BUB1 mitotic checkpoint serine/threonine kinase [Source:VGNC Symbol;Acc:VGNC:38565]	2173.07	0.03
BUB3	BUB3, mitotic checkpoint protein [Source:VGNC Symbol;Acc:VGNC:38567]	2754.56	0.05
C1QTNF7	C1q and TNF related 7 [Source:VGNC Symbol;Acc:VGNC:38585]	769.479	0.03
C8A	complement C8 alpha chain [Source:VGNC Symbol;Acc:VGNC:38600]	2199.77	0.09
CA1	carbonic anhydrase 1 [Source:VGNC Symbol;Acc:VGNC:38604]	845.876	0.03
CABLES1	Cdk5 and Abl enzyme substrate 1 [Source:VGNC Symbol;Acc:VGNC:38622]	2251.16	0.07
CACNA1G	calcium voltage-gated channel subunit alpha1 G [Source:VGNC Symbol;Acc:VGNC:38637]	3831.27	0.05
CACNG1	calcium voltage-gated channel auxiliary subunit gamma 1 [Source:VGNC Symbol;Acc:VGNC:38647]	1967.9	0.05
CACNG2	calcium voltage-gated channel auxiliary subunit gamma 2 [Source:VGNC Symbol;Acc:VGNC:38648]	2654.21	0.18
CACTIN	cactin, spliceosome C complex subunit [Source:VGNC Symbol;Acc:VGNC:38653]	1393.72	0.02
CALCA	calcitonin related polypeptide alpha [Source:NCBI gene;Acc:403946]	1110.4	0.02
CALCOCO1	calcium binding and coiled-coil domain 1 [Source:VGNC Symbol;Acc:VGNC:38662]	3763.05	0.1
CALML6	calmodulin like 6 [Source:VGNC Symbol;Acc:VGNC:38673]	2580.36	0.04
CAMK1D	calcium/calmodulin dependent protein kinase ID [Source:VGNC Symbol;Acc:VGNC:38678]	3424.51	0.05
CAND1	cullin associated and neddylation dissociated 1 [Source:VGNC Symbol;Acc:VGNC:38694]	1687.58	0.05
CAPZA1	capping actin protein of muscle Z-line subunit alpha 1 [Source:NCBI gene;Acc:475857]	1523.77	0.05
CAPZB	capping actin protein of muscle Z-line subunit beta [Source:VGNC Symbol;Acc:VGNC:52114]	2666.61	0.02
CARHSP1	calcium regulated heat stable protein 1 [Source:VGNC Symbol;Acc:VGNC:38720]	1472.93	0.02
CASP10	caspase 10 [Source:VGNC Symbol;Acc:VGNC:54928]	3471.59	0.07
CASP2	caspase 2 [Source:VGNC Symbol;Acc:VGNC:38733]	3560	0.03
CASP4	caspase 4, apoptosis-related cysteine peptidase [Source:NCBI gene;Acc:403724]	1284.56	0.02
CASP7	caspase 7 [Source:VGNC Symbol;Acc:VGNC:38735]	2534.87	0.03
CAST	calpastatin [Source:VGNC Symbol;Acc:VGNC:38742]	2905.44	0.08
CBR4	carbonyl reductase 4 [Source:VGNC Symbol;Acc:VGNC:38765]	2064.42	0.04
CBX7	chromobox 7 [Source:VGNC Symbol;Acc:VGNC:38768]	3216.38	0.03
CBX8	chromobox 8 [Source:VGNC Symbol;Acc:VGNC:38769]	3265.89	0.01
CC2D2A	coiled-coil and C2 domain containing 2A [Source:VGNC Symbol;Acc:VGNC:53158]	3564.99	0.05
CCDC115	coiled-coil domain containing 115 [Source:VGNC Symbol;Acc:VGNC:38784]	1595.9	0.05
CCDC125	coiled-coil domain containing 125 [Source:VGNC Symbol;Acc:VGNC:52116]	1568.1	0.1
CCDC134	sterol regulatory element binding transcription factor 2 [Source:NCBI gene;Acc:481228]	1139.64	0.04
CCDC141	coiled-coil domain containing 141 [Source:VGNC Symbol;Acc:VGNC:38796]	2879.25	0.1
CCDC149	coiled-coil domain containing 149 [Source:VGNC Symbol;Acc:VGNC:49816]	3031.14	0.04
CCDC157	coiled-coil domain containing 157 [Source:VGNC Symbol;Acc:VGNC:38806]	2002.14	0.01
CCDC174	coiled-coil domain containing 174 [Source:VGNC Symbol;Acc:VGNC:38813]	1997.83	0.02
CCDC184	coiled-coil domain containing 184 [Source:VGNC Symbol;Acc:VGNC:38821]	2555.49	0.09
CCDC66	coiled-coil domain containing 66 [Source:VGNC Symbol;Acc:VGNC:38850]	2373.85	0.07
CCDC70	coiled-coil domain containing 70 [Source:VGNC Symbol;Acc:VGNC:38853]	1728.84	0.04
CCDC85B	coiled-coil domain containing 85B [Source:VGNC Symbol;Acc:VGNC:38863]	1048.8	0.09
CCL17	C-C motif chemokine ligand 17 [Source:VGNC Symbol;Acc:VGNC:38882]	1543.25	0.04
CCNB1IP1	cyclin B1 interacting protein 1 [Source:VGNC Symbol;Acc:VGNC:38894]	3599.72	0.03
CCND2	cyclin D2 [Source:VGNC Symbol;Acc:VGNC:38896]	1637.25	0.02
CCNG1	cyclin G1 [Source:VGNC Symbol;Acc:VGNC:38900]	2519.09	0.09
CCNH	cyclin H [Source:VGNC Symbol;Acc:VGNC:38902]	2644.71	0.07
CCNI	cyclin I [Source:VGNC Symbol;Acc:VGNC:57402]	1647.61	0.19
CCSER2	coiled-coil serine rich protein 2 [Source:VGNC Symbol;Acc:VGNC:38921]	798.471	0.05
CCT8L2	chaperonin containing TCP1 subunit 8 like 2 [Source:NCBI gene;Acc:482811]	1219.92	0.16
CD164L2	CD164 molecule like 2 [Source:VGNC Symbol;Acc:VGNC:38933]	859.028	0.04
CD180	CD180 molecule [Source:VGNC Symbol;Acc:VGNC:52119]	1249.11	0.12
CD1C	CD1c molecule [Source:VGNC Symbol;Acc:VGNC:53115]	2903.85	0.06
CD209	CD209 molecule [Source:NCBI gene;Acc:485000]	2987.5	0.04
CD27	CD27 molecule [Source:VGNC Symbol;Acc:VGNC:38941]	3894.37	0.03
CD2AP	CD2 associated protein [Source:VGNC Symbol;Acc:VGNC:38945]	513.067	0.05
CD34	CD34 molecule [Source:VGNC Symbol;Acc:VGNC:38950]	2509.76	0.12
CD47	CD47 molecule [Source:VGNC Symbol;Acc:VGNC:38960]	2420.92	0.05
CD70	CD70 molecule [Source:VGNC Symbol;Acc:VGNC:38970]	1599.05	0.06
CD72	CD72 molecule [Source:VGNC Symbol;Acc:VGNC:38971]	2161.69	0.04
CD79A	CD79a molecule [Source:VGNC Symbol;Acc:VGNC:38973]	3415.48	0.04
CD86	CD86 molecule [Source:VGNC Symbol;Acc:VGNC:38979]	2824.09	0.05
CD8A	CD8a molecule [Source:VGNC Symbol;Acc:VGNC:38980]	3181.74	0.04
CD93	CD93 molecule [Source:NCBI gene;Acc:606923]	3503.42	0.06
CDC42	cell division cycle 42 [Source:NCBI gene;Acc:403934]	2088.01	0.07
CDC42BPA	CDC42 binding protein kinase alpha [Source:VGNC Symbol;Acc:VGNC:38997]	1825.88	0.02
CDC42EP3	CDC42 effector protein 3 [Source:VGNC Symbol;Acc:VGNC:39002]	2079.96	0.02
CDC42EP4	CDC42 effector protein 4 [Source:VGNC Symbol;Acc:VGNC:39003]	2389.83	0.07
CDH15	cadherin 15 [Source:VGNC Symbol;Acc:VGNC:39023]	703.558	0.19
CDH16	cadherin 16 [Source:VGNC Symbol;Acc:VGNC:39024]	730.432	0.05
CDH24	cadherin 24 [Source:VGNC Symbol;Acc:VGNC:39031]	1373.1	0.05
CDK16	cyclin dependent kinase 16 [Source:VGNC Symbol;Acc:VGNC:39048]	1845.7	0.05
CDK18	cyclin dependent kinase 18 [Source:VGNC Symbol;Acc:VGNC:39049]	953.037	0.05
CDK19	cyclin dependent kinase 19 [Source:VGNC Symbol;Acc:VGNC:39050]	2982.17	0.02
CDK2AP2	cyclin dependent kinase 2 associated protein 2 [Source:VGNC Symbol;Acc:VGNC:51861]	2426.32	0.08
CDK3	cyclin dependent kinase 3 [Source:VGNC Symbol;Acc:VGNC:51938]	2558.24	0.08
CDK5RAP2	CDK5 regulatory subunit associated protein 2 [Source:VGNC Symbol;Acc:VGNC:39058]	728.674	0.17
CDKAL1	CDK5 regulatory subunit associated protein 1 like 1 [Source:VGNC Symbol;Acc:VGNC:39063]	881.622	0.19
CDKN2AIP	CDKN2A interacting protein [Source:VGNC Symbol;Acc:VGNC:39070]	2053.88	0.02
CDO1	cysteine dioxygenase type 1 [Source:VGNC Symbol;Acc:VGNC:39075]	3826.12	0.02
CE10	CE10 protein [Source:NCBI gene;Acc:403792]	1609.87	0.04
CEP170	centrosomal protein 170 [Source:VGNC Symbol;Acc:VGNC:39122]	3356.37	0.02
CEP192	centrosomal protein 192 [Source:NCBI gene;Acc:480216]	3045.61	0.04
CEP44	centrosomal protein 44 [Source:VGNC Symbol;Acc:VGNC:39129]	3850.66	0.03
CEP83	centrosomal protein 83 [Source:VGNC Symbol;Acc:VGNC:39139]	3928.2	0.02
CEP89	centrosomal protein 89 [Source:VGNC Symbol;Acc:VGNC:39142]	3467.53	0.04
CEPT1	choline/ethanolamine phosphotransferase 1 [Source:VGNC Symbol;Acc:VGNC:39144]	703.452	0.01
CFAP221	cilia and flagella associated protein 221 [Source:VGNC Symbol;Acc:VGNC:39160]	591.92	0.03
CFAP36	cilia and flagella associated protein 36 [Source:VGNC Symbol;Acc:VGNC:39161]	3842.81	0.03
CFAP44	cilia and flagella associated protein 44 [Source:HGNC Symbol;Acc:HGNC:25631]	3836	0.05
CFAP53	cilia and flagella associated protein 53 [Source:VGNC Symbol;Acc:VGNC:39165]	3074.15	0.01
CFAP57	cilia and flagella associated protein 57 [Source:VGNC Symbol;Acc:VGNC:39166]	1638.96	0.07
CFAP61	cilia and flagella associated protein 61 [Source:VGNC Symbol;Acc:VGNC:39168]	1951.4	0.16
CFDP1	craniofacial development protein 1 [Source:VGNC Symbol;Acc:VGNC:39175]	2192.27	0.08
CFL1	cofilin 1 [Source:VGNC Symbol;Acc:VGNC:56088]	620.309	0.08
CHAC1	ChaC glutathione specific gamma-glutamylcyclotransferase 1 [Source:HGNC Symbol;Acc:HGNC:28680]	1604.84	0.04
CHCHD1	coiled-coil-helix-coiled-coil-helix domain containing 1 [Source:VGNC Symbol;Acc:VGNC:39193]	2956.54	0.01
CHCHD5	coiled-coil-helix-coiled-coil-helix domain containing 5 [Source:VGNC Symbol;Acc:VGNC:39197]	2551.38	0.04
CHD5	chromodomain helicase DNA binding protein 5 [Source:VGNC Symbol;Acc:VGNC:39203]	1263.08	0.12
CHD7	chromodomain helicase DNA binding protein 7 [Source:VGNC Symbol;Acc:VGNC:39205]	2113.76	0.06
CHD8	chromodomain helicase DNA binding protein 8 [Source:VGNC Symbol;Acc:VGNC:39206]	2840.71	0.18
CHDH	choline dehydrogenase [Source:VGNC Symbol;Acc:VGNC:39208]	2485.49	0.04
CHFR	checkpoint with forkhead and ring finger domains [Source:VGNC Symbol;Acc:VGNC:39211]	2892.11	0.01
CHMP6	charged multivesicular body protein 6 [Source:VGNC Symbol;Acc:VGNC:51941]	1321.1	0.04
CHORDC1	cysteine and histidine rich domain containing 1 [Source:VGNC Symbol;Acc:VGNC:39226]	686.555	0.04
CHRM4	cholinergic receptor muscarinic 4 [Source:VGNC Symbol;Acc:VGNC:39234]	1062.41	0.17
CHRNB4	cholinergic receptor nicotinic beta 4 subunit [Source:VGNC Symbol;Acc:VGNC:39245]	3588.58	0.03
CHST1	carbohydrate sulfotransferase 1 [Source:VGNC Symbol;Acc:VGNC:39249]	3105.39	0.02
CHST14	carbohydrate sulfotransferase 14 [Source:VGNC Symbol;Acc:VGNC:54286]	2133.64	0.01
CHST2	carbohydrate sulfotransferase 2 [Source:VGNC Symbol;Acc:VGNC:39254]	3719.49	0.1
CHST7	carbohydrate sulfotransferase 7 [Source:VGNC Symbol;Acc:VGNC:39257]	805.651	0.03
CHTF18	chromosome transmission fidelity factor 18 [Source:VGNC Symbol;Acc:VGNC:39260]	1944.04	0.03
CHURC1	churchill domain containing 1 [Source:VGNC Symbol;Acc:VGNC:39262]	2446.39	0.06
CISD2	CDGSH iron sulfur domain 2 [Source:VGNC Symbol;Acc:VGNC:39279]	1858.35	0.02
CKM	creatine kinase, M-type [Source:VGNC Symbol;Acc:VGNC:39291]	1202.49	0.08
CLDN1	claudin 1 [Source:VGNC Symbol;Acc:VGNC:39308]	1245.2	0.02
CLDN2	claudin 2 [Source:VGNC Symbol;Acc:VGNC:39316]	2591.71	0.1
CLDN6	claudin 6 [Source:VGNC Symbol;Acc:VGNC:39322]	2313.7	0.06
CLEC7A	C-type lectin domain containing 7A [Source:VGNC Symbol;Acc:VGNC:39335]	815.67	0.03
CLIC4	chloride intracellular channel 4 [Source:VGNC Symbol;Acc:VGNC:39340]	1174.21	0.06
CLIP3	CAP-Gly domain containing linker protein 3 [Source:VGNC Symbol;Acc:VGNC:39344]	2631.19	0.03
CLPTM1	CLPTM1, transmembrane protein [Source:VGNC Symbol;Acc:VGNC:39357]	1417.4	0.05
CLRN2	clarin 2 [Source:VGNC Symbol;Acc:VGNC:39360]	1471.32	0.11
CLTB	clathrin light chain B [Source:VGNC Symbol;Acc:VGNC:39366]	3215.09	0.02
CLTC	clathrin heavy chain [Source:VGNC Symbol;Acc:VGNC:39367]	1948.7	0.05
CMBL	carboxymethylenebutenolidase homolog [Source:VGNC Symbol;Acc:VGNC:39376]	3654.67	0.14
CMIP	c-Maf inducing protein [Source:VGNC Symbol;Acc:VGNC:53321]	1107.88	0.01
CMSS1	cms1 ribosomal small subunit homolog [Source:NCBI gene;Acc:478538]	1188.92	0.11
CMTM2	CKLF like MARVEL transmembrane domain containing 2 [Source:VGNC Symbol;Acc:VGNC:39380]	2918.54	0.02
CMTM6	CKLF like MARVEL transmembrane domain containing 6 [Source:VGNC Symbol;Acc:VGNC:39383]	800.687	0.01
CNFN	cornifelin [Source:VGNC Symbol;Acc:VGNC:39394]	1282.43	0.02
CNIH2	cornichon family AMPA receptor auxiliary protein 2 [Source:VGNC Symbol;Acc:VGNC:39400]	3515.8	0.07
CNIH4	cornichon family AMPA receptor auxiliary protein 4 [Source:VGNC Symbol;Acc:VGNC:39402]	2426.2	0.05
CNKSR2	connector enhancer of kinase suppressor of Ras 2 [Source:VGNC Symbol;Acc:VGNC:39404]	3808.39	0.05
CNN3	calponin 3 [Source:VGNC Symbol;Acc:VGNC:39405]	2093.76	0.08
CNOT11	CCR4-NOT transcription complex subunit 11 [Source:VGNC Symbol;Acc:VGNC:39412]	2505.7	0.07
CNOT3	CCR4-NOT transcription complex subunit 3 [Source:VGNC Symbol;Acc:VGNC:39414]	2684.45	0.02
CNOT4	CCR4-NOT transcription complex subunit 4 [Source:VGNC Symbol;Acc:VGNC:39415]	703.386	0.07
CNPY3	canopy FGF signaling regulator 3 [Source:VGNC Symbol;Acc:VGNC:39424]	1863.73	0.03
CNR2	Canis lupus familiaris cannabinoid receptor 2 (CNR2), mRNA. [Source:RefSeq mRNA;Acc:NM_001284480]	2402.66	0.07
CNTRL	centriolin [Source:VGNC Symbol;Acc:VGNC:51704]	2912.53	0.05
COG2	component of oligomeric golgi complex 2 [Source:NCBI gene;Acc:488978]	3793.9	0.14
COG5	component of oligomeric golgi complex 5 [Source:VGNC Symbol;Acc:VGNC:39451]	2794.99	0.03
COL19A1	collagen type XIX alpha 1 chain [Source:VGNC Symbol;Acc:VGNC:39463]	2825.67	0.03
COL1A1	collagen type I alpha 1 chain [Source:VGNC Symbol;Acc:VGNC:39464]	3761.86	0.01
COL3A1	collagen type III alpha 1 chain [Source:VGNC Symbol;Acc:VGNC:39472]	528.801	0.05
COL4A2	collagen type IV alpha 2 chain [Source:VGNC Symbol;Acc:VGNC:39474]	3065.7	0.02
COL4A6	collagen type IV alpha 6 chain [Source:VGNC Symbol;Acc:VGNC:39477]	516.653	0.09
COLGALT2	collagen beta(1-O)galactosyltransferase 2 [Source:VGNC Symbol;Acc:VGNC:53337]	2502.7	0.04
COMMD5	COMM domain containing 5 [Source:VGNC Symbol;Acc:VGNC:39496]	3035.02	0.06
COPB1	coatomer protein complex subunit beta 1 [Source:VGNC Symbol;Acc:VGNC:39504]	1711.28	0.03
COPB2	coatomer protein complex subunit beta 2 [Source:VGNC Symbol;Acc:VGNC:39505]	2309.39	0.02
COQ10A	coenzyme Q10A [Source:VGNC Symbol;Acc:VGNC:39516]	2416.86	0.02
COQ10B	coenzyme Q10B [Source:VGNC Symbol;Acc:VGNC:57378]	1947.78	0.06
COQ2	coenzyme Q2, polyprenyltransferase [Source:VGNC Symbol;Acc:VGNC:39517]	2441.04	0.12
COQ7	coenzyme Q7, hydroxylase [Source:VGNC Symbol;Acc:VGNC:39522]	586.072	0.04
COX18	cytochrome c oxidase assembly factor COX18 [Source:VGNC Symbol;Acc:VGNC:39537]	3961.41	0.08
COX19	cytochrome c oxidase assembly factor COX19 [Source:VGNC Symbol;Acc:VGNC:39538]	2867.69	0.08
COX5A	cytochrome c oxidase subunit Va [Source:NCBI gene;Acc:478370]	3146.47	0.08
COX6A2	cytochrome c oxidase subunit 6A2 [Source:VGNC Symbol;Acc:VGNC:54936]	2261.36	0.01
CPA1	carboxypeptidase A1 [Source:VGNC Symbol;Acc:VGNC:39543]	675.391	0.02
CPSF1	cleavage and polyadenylation specific factor 1 [Source:VGNC Symbol;Acc:VGNC:39573]	2165.84	0.19
CPSF7	cleavage and polyadenylation specific factor 7 [Source:VGNC Symbol;Acc:VGNC:39578]	1192.78	0.03
CRADD	CASP2 and RIPK1 domain containing adaptor with death domain [Source:VGNC Symbol;Acc:VGNC:39591]	3933.06	0.05
CREB3L3	cAMP responsive element binding protein 3 like 3 [Source:VGNC Symbol;Acc:VGNC:54593]	1453.32	0.02
CREM	cAMP responsive element modulator [Source:VGNC Symbol;Acc:VGNC:52123]	673.776	0.03
CRHR2	corticotropin releasing hormone receptor 2 [Source:VGNC Symbol;Acc:VGNC:39611]	534.916	0.04
CRIM1	cysteine rich transmembrane BMP regulator 1 [Source:VGNC Symbol;Acc:VGNC:39612]	1922.99	0.12
CRKL	CRK like proto-oncogene, adaptor protein [Source:VGNC Symbol;Acc:VGNC:39619]	3346.7	0.08
CRY1	cryptochrome circadian regulator 1 [Source:VGNC Symbol;Acc:VGNC:39633]	1218.08	0.02
CRYBA4	crystallin beta A4 [Source:VGNC Symbol;Acc:VGNC:39638]	2260.76	0.02
CRYBB3	crystallin beta B3 [Source:VGNC Symbol;Acc:VGNC:39641]	988.304	0.02
CRYGD	Canis lupus familiaris crystallin, gamma D (CRYGD), mRNA. [Source:RefSeq mRNA;Acc:NM_001113169]	2883.82	0.02
CRYM	crystallin mu [Source:VGNC Symbol;Acc:VGNC:39648]	1837.9	0.03
CSDE1	cold shock domain containing E1 [Source:VGNC Symbol;Acc:VGNC:39650]	3142.86	0.05
CSF2	colony stimulating factor 2 [Source:VGNC Symbol;Acc:VGNC:39654]	2182.49	0.01
CSF2RB	colony stimulating factor 2 receptor beta common subunit [Source:VGNC Symbol;Acc:VGNC:39656]	1988.83	0.05
CSN3	casein kappa [Source:VGNC Symbol;Acc:VGNC:39666]	1797.34	0.07
CSNK1G2	casein kinase 1 gamma 2 [Source:VGNC Symbol;Acc:VGNC:39668]	1245.8	0.06
CSRP1	cysteine and glycine rich protein 1 [Source:VGNC Symbol;Acc:VGNC:39675]	2530.48	0.04
CST8	cystatin 8 [Source:VGNC Symbol;Acc:VGNC:39680]	2684.32	0.07
CSTF1	cleavage stimulation factor subunit 1 [Source:VGNC Symbol;Acc:VGNC:39682]	3834.9	0.05
CSTF3	cleavage stimulation factor subunit 3 [Source:VGNC Symbol;Acc:VGNC:39684]	1493.61	0.08
CTDSP2	CTD small phosphatase 2 [Source:VGNC Symbol;Acc:VGNC:39694]	1039.41	0.15
CTF1	cardiotrophin 1 [Source:VGNC Symbol;Acc:VGNC:54015]	1972.42	0.04
CTNND2	catenin delta 2 [Source:VGNC Symbol;Acc:VGNC:39702]	1982.82	0.05
CTTN	cortactin [Source:VGNC Symbol;Acc:VGNC:39718]	3929.96	0.03
CTTNBP2NL	CTTNBP2 N-terminal like [Source:VGNC Symbol;Acc:VGNC:39720]	3327.07	0.02
CUEDC1	CUE domain containing 1 [Source:VGNC Symbol;Acc:VGNC:39726]	1865.46	0.05
CUL1	cullin 1 [Source:VGNC Symbol;Acc:VGNC:39728]	3657.33	0.05
CWC15	CWC15 spliceosome associated protein homolog [Source:VGNC Symbol;Acc:VGNC:56100]	1763.47	0.03
CXCL12	C-X-C motif chemokine ligand 12 [Source:HGNC Symbol;Acc:HGNC:10672]	3198.68	0.04
CXCR2	C-X-C motif chemokine receptor 2 [Source:NCBI gene;Acc:478905]	1974.99	0.04
CXCR3	Canis lupus familiaris C-X-C motif chemokine receptor 3 (CXCR3), mRNA. [Source:RefSeq mRNA;Acc:NM_001011887]	2002.54	0.03
CYB561D1	cytochrome b561 family member D1 [Source:VGNC Symbol;Acc:VGNC:50279]	1179.24	0.05
CYB5D2	cytochrome b5 domain containing 2 [Source:VGNC Symbol;Acc:VGNC:50280]	1013.19	0.08
CYBB	cytochrome b-245 beta chain [Source:VGNC Symbol;Acc:VGNC:50285]	1685.36	0.06
CYBRD1	cytochrome b reductase 1 [Source:VGNC Symbol;Acc:VGNC:50286]	2708.68	0.09
CYP11A1	cytochrome P450 family 11 subfamily A member 1 [Source:VGNC Symbol;Acc:VGNC:50329]	1410.81	0.04
CYP26B1	cytochrome P450 family 26 subfamily B member 1 [Source:VGNC Symbol;Acc:VGNC:50344]	3313.17	0.08
CYP2B6	cytochrome P450 2B11 [Source:NCBI gene;Acc:474177]	566.918	0.08
CYP2C18	cytochrome P450 2C21 [Source:NCBI gene;Acc:415122]	3826.69	0.03
CYP4A11	cytochrome P450, family 4, subfamily A, polypeptide 11 [Source:NCBI gene;Acc:610385]	3212.62	0.04
CYP4F22	cytochrome P450 family 4 subfamily F member 22 [Source:VGNC Symbol;Acc:VGNC:50366]	3379.87	0.06
CYP51A1	cytochrome P450 family 51 subfamily A member 1 [Source:VGNC Symbol;Acc:VGNC:50376]	3670.28	0.02
CYP7A1	cytochrome P450 family 7 subfamily A member 1 [Source:VGNC Symbol;Acc:VGNC:50378]	558.085	0.04
DACT2	dishevelled binding antagonist of beta catenin 2 [Source:VGNC Symbol;Acc:VGNC:39762]	1940.23	0.03
DBP	D-box binding PAR bZIP transcription factor [Source:VGNC Symbol;Acc:VGNC:39785]	1221.93	0.03
DCAF10	DDB1 and CUL4 associated factor 10 [Source:VGNC Symbol;Acc:VGNC:39789]	1398.83	0.1
DCAF12	DDB1 and CUL4 associated factor 12 [Source:VGNC Symbol;Acc:VGNC:39790]	2429.28	0.04
DCAF4	DDB1 and CUL4 associated factor 4 [Source:VGNC Symbol;Acc:VGNC:50445]	2234.57	0.07
DCAF6	DDB1 and CUL4 associated factor 6 [Source:VGNC Symbol;Acc:VGNC:39795]	3539.1	0.04
DCP1B	decapping mRNA 1B [Source:VGNC Symbol;Acc:VGNC:39809]	706.911	0.02
DCT	Canis lupus familiaris dopachrome tautomerase (DCT), mRNA. [Source:RefSeq mRNA;Acc:NM_001284466]	2169.41	0.02
DCTN5	dynactin subunit 5 [Source:VGNC Symbol;Acc:VGNC:39820]	786.865	0.03
DCUN1D4	defective in cullin neddylation 1 domain containing 4 [Source:VGNC Symbol;Acc:VGNC:39824]	3037.97	0.06
DDA1	DET1 and DDB1 associated 1 [Source:VGNC Symbol;Acc:VGNC:39826]	3425.86	0.03
DDB1	damage specific DNA binding protein 1 [Source:VGNC Symbol;Acc:VGNC:39829]	795.367	0.05
DDX10	DEAD-box helicase 10 [Source:VGNC Symbol;Acc:VGNC:39845]	2239.15	0.04
DDX28	DEAD-box helicase 28 [Source:VGNC Symbol;Acc:VGNC:39853]	1930.42	0.05
DDX47	DEAD-box helicase 47 [Source:VGNC Symbol;Acc:VGNC:39860]	1813.95	0.04
DDX51	DEAD-box helicase 51 [Source:VGNC Symbol;Acc:VGNC:39864]	2747.31	0.06
DDX59	DEAD-box helicase 59 [Source:VGNC Symbol;Acc:VGNC:39868]	1343.48	0.04
DEF6	DEF6, guanine nucleotide exchange factor [Source:VGNC Symbol;Acc:VGNC:39874]	1587.06	0.1
DEFB124	defensin beta 124 [Source:VGNC Symbol;Acc:VGNC:39878]	1653.54	0.02
DEFB127	defensin beta 127 [Source:VGNC Symbol;Acc:VGNC:39880]	1596.51	0.07
DENND4A	DENN domain containing 4A [Source:VGNC Symbol;Acc:VGNC:39890]	1224.22	0.05
DEPTOR	DEP domain containing MTOR interacting protein [Source:VGNC Symbol;Acc:VGNC:39900]	730.234	0.02
DERA	deoxyribose-phosphate aldolase [Source:VGNC Symbol;Acc:VGNC:39901]	1696.65	0.1
DES	desmin [Source:VGNC Symbol;Acc:VGNC:39905]	2783.66	0.04
DGAT1	diacylglycerol O-acyltransferase 1 [Source:VGNC Symbol;Acc:VGNC:39912]	3858.91	0.03
DGAT2L6	diacylglycerol O-acyltransferase 2 like 6 [Source:VGNC Symbol;Acc:VGNC:39914]	1037.91	0.05
DHDDS	dehydrodolichyl diphosphate synthase subunit [Source:VGNC Symbol;Acc:VGNC:39928]	1346.57	0.04
DHH	desert hedgehog signaling molecule [Source:VGNC Symbol;Acc:VGNC:39930]	1151.79	0.05
DHRS2	dehydrogenase/reductase 2 [Source:VGNC Symbol;Acc:VGNC:39933]	1757.16	0.07
DHRS9	dehydrogenase/reductase 9 [Source:VGNC Symbol;Acc:VGNC:39937]	1997.4	0.02
DHX40	DEAH-box helicase 40 [Source:VGNC Symbol;Acc:VGNC:39949]	2288.93	0.11
DHX57	DExH-box helicase 57 [Source:VGNC Symbol;Acc:VGNC:39950]	767.859	0.09
DISP1	dispatched RND transporter family member 1 [Source:VGNC Symbol;Acc:VGNC:39966]	3465.72	0.05
DKK2	dickkopf WNT signaling pathway inhibitor 2 [Source:VGNC Symbol;Acc:VGNC:39970]	580.672	0.14
DKK3	Canis lupus familiaris dickkopf WNT signaling pathway inhibitor 3 (DKK3), mRNA. [Source:RefSeq mRNA;Acc:NM_001284475]	2465.51	0.11
DKKL1	dickkopf like acrosomal protein 1 [Source:VGNC Symbol;Acc:VGNC:39973]	3131.88	0.02
DLAT	dihydrolipoamide S-acetyltransferase [Source:VGNC Symbol;Acc:VGNC:39974]	758.021	0.03
DLG2	discs large MAGUK scaffold protein 2 [Source:VGNC Symbol;Acc:VGNC:39978]	2762.6	0.02
DLGAP1	DLG associated protein 1 [Source:VGNC Symbol;Acc:VGNC:39979]	819.428	0.06
DLX6	distal-less homeobox 6 [Source:VGNC Symbol;Acc:VGNC:54763]	2267.8	0.09
DMRTA1	DMRT like family A1 [Source:VGNC Symbol;Acc:VGNC:51707]	3700.89	0.02
DNAH10	dynein axonemal heavy chain 10 [Source:VGNC Symbol;Acc:VGNC:40012]	3276.72	0.05
DNAH14	dynein axonemal heavy chain 14 [Source:VGNC Symbol;Acc:VGNC:49870]	3038.63	0.04
DNAH9	dynein axonemal heavy chain 9 [Source:VGNC Symbol;Acc:VGNC:40019]	1550.2	0.03
DNAJA1	DnaJ heat shock protein family (Hsp40) member A1 [Source:VGNC Symbol;Acc:VGNC:51708]	3816.39	0.04
DNAJB4	DnaJ heat shock protein family (Hsp40) member B4 [Source:VGNC Symbol;Acc:VGNC:49082]	842.918	0.08
DNAJB9	DnaJ heat shock protein family (Hsp40) member B9 [Source:VGNC Symbol;Acc:VGNC:53539]	3754.64	0.06
DNAJC1	DnaJ heat shock protein family (Hsp40) member C1 [Source:VGNC Symbol;Acc:VGNC:52128]	1250.86	0.1
DNAJC11	DnaJ heat shock protein family (Hsp40) member C11 [Source:VGNC Symbol;Acc:VGNC:53345]	1977.77	0.07
DNAJC15	DnaJ heat shock protein family (Hsp40) member C15 [Source:NCBI gene;Acc:476930]	2226.03	0.03
DNAJC18	DnaJ heat shock protein family (Hsp40) member C18 [Source:VGNC Symbol;Acc:VGNC:52130]	1977.62	0.08
DNAJC25	DnaJ heat shock protein family (Hsp40) member C25 [Source:VGNC Symbol;Acc:VGNC:51710]	1853.1	0.06
DNM1L	dynamin 1 like [Source:VGNC Symbol;Acc:VGNC:40032]	1738.82	0.04
DNM2	dynamin 2 [Source:VGNC Symbol;Acc:VGNC:40033]	1250.24	0.04
DNMBP	dynamin binding protein [Source:VGNC Symbol;Acc:VGNC:40035]	3835.47	0.04
DNTTIP2	deoxynucleotidyltransferase terminal interacting protein 2 [Source:VGNC Symbol;Acc:VGNC:40041]	3997.5	0.03
DOC2A	double C2 domain alpha [Source:VGNC Symbol;Acc:VGNC:40042]	1431.13	0.03
DOC2B	double C2 domain beta [Source:VGNC Symbol;Acc:VGNC:54939]	2086.96	0.04
DOK3	docking protein 3 [Source:VGNC Symbol;Acc:VGNC:40057]	2876.17	0.03
DOK4	docking protein 4 [Source:VGNC Symbol;Acc:VGNC:40058]	2968.31	0.03
DPF1	double PHD fingers 1 [Source:VGNC Symbol;Acc:VGNC:40065]	2804.15	0.04
DPH5	diphthamide biosynthesis 5 [Source:VGNC Symbol;Acc:VGNC:40069]	2641.19	0.03
DPM3	dolichyl-phosphate mannosyltransferase subunit 3 [Source:VGNC Symbol;Acc:VGNC:40071]	1886.14	0.01
DRC7	dynein regulatory complex subunit 7 [Source:VGNC Symbol;Acc:VGNC:40092]	2040.52	0.07
DRP2	dystrophin related protein 2 [Source:VGNC Symbol;Acc:VGNC:54135]	1119.99	0.05
DUOX1	dual oxidase 1 [Source:VGNC Symbol;Acc:VGNC:40120]	798.319	0.04
DUOX2	dual oxidase 2 [Source:VGNC Symbol;Acc:VGNC:40121]	1648.13	0.02
DUS4L	dihydrouridine synthase 4 like [Source:VGNC Symbol;Acc:VGNC:40125]	1637.57	0.02
DUSP10	dual specificity phosphatase 10 [Source:VGNC Symbol;Acc:VGNC:40126]	3886.42	0.06
DUSP18	dual specificity phosphatase 18 [Source:VGNC Symbol;Acc:VGNC:52930]	1620.03	0.07
DUSP5	dual specificity phosphatase 5 [Source:VGNC Symbol;Acc:VGNC:40134]	779.201	0.03
DVL2	dishevelled segment polarity protein 2 [Source:VGNC Symbol;Acc:VGNC:40138]	1134	0.04
DYNLL1	dynein light chain LC8-type 1 [Source:VGNC Symbol;Acc:VGNC:40150]	1882	0.02
DYRK1B	dual specificity tyrosine phosphorylation regulated kinase 1B [Source:VGNC Symbol;Acc:VGNC:40156]	3310.44	0.1
DYRK3	dual specificity tyrosine phosphorylation regulated kinase 3 [Source:VGNC Symbol;Acc:VGNC:40158]	3371.53	0.09
DYSF	dysferlin [Source:VGNC Symbol;Acc:VGNC:40159]	3072.6	0.08
E2F7	E2F transcription factor 7 [Source:VGNC Symbol;Acc:VGNC:40169]	2131.24	0.04
EAF1	ELL associated factor 1 [Source:VGNC Symbol;Acc:VGNC:40171]	2685.5	0.11
EARS2	glutamyl-tRNA synthetase 2, mitochondrial [Source:VGNC Symbol;Acc:VGNC:40173]	2119.54	0.05
ECE1	endothelin converting enzyme 1 [Source:VGNC Symbol;Acc:VGNC:40181]	2476.13	0.02
ECHS1	enoyl-CoA hydratase, short chain 1 [Source:VGNC Symbol;Acc:VGNC:52989]	1524.06	0.03
EDN1	endothelin 1 [Source:VGNC Symbol;Acc:VGNC:40199]	2391.75	0.04
EDN2	endothelin 2 [Source:VGNC Symbol;Acc:VGNC:40200]	3534.36	0.05
EEA1	early endosome antigen 1 [Source:VGNC Symbol;Acc:VGNC:40205]	1297.35	0.05
EEF1D	eukaryotic translation elongation factor 1 delta [Source:VGNC Symbol;Acc:VGNC:40208]	528.092	0.01
EFCAB1	EF-hand calcium binding domain 1 [Source:VGNC Symbol;Acc:VGNC:54111]	3069.15	0.07
EFNB2	ephrin B2 [Source:VGNC Symbol;Acc:VGNC:40229]	3429.41	0.06
EFR3A	EFR3 homolog A [Source:VGNC Symbol;Acc:VGNC:40231]	1372.78	0.07
EFTUD2	elongation factor Tu GTP binding domain containing 2 [Source:VGNC Symbol;Acc:VGNC:40234]	1024.86	0.03
EGFL6	EGF like domain multiple 6 [Source:VGNC Symbol;Acc:VGNC:40236]	3898.88	0.07
EGFLAM	EGF like, fibronectin type III and laminin G domains [Source:VGNC Symbol;Acc:VGNC:40239]	1450.92	0.07
EIF2S2	eukaryotic translation initiation factor 2 subunit beta [Source:VGNC Symbol;Acc:VGNC:40267]	1876.18	0.08
EIF4B	eukaryotic translation initiation factor 4B [Source:VGNC Symbol;Acc:VGNC:40282]	2409.56	0.02
EIF4E3	eukaryotic translation initiation factor 4E family member 3 [Source:VGNC Symbol;Acc:VGNC:40285]	1327.22	0.05
EIF4H	eukaryotic translation initiation factor 4H [Source:VGNC Symbol;Acc:VGNC:40291]	668.662	0.1
ELAVL2	ELAV like RNA binding protein 2 [Source:VGNC Symbol;Acc:VGNC:51712]	2805.34	0.13
ELK3	ELK3, ETS transcription factor [Source:VGNC Symbol;Acc:VGNC:40304]	2311.75	0.11
ELK4	ELK4, ETS transcription factor [Source:VGNC Symbol;Acc:VGNC:40305]	1294.9	0.09
ELOVL3	ELOVL fatty acid elongase 3 [Source:VGNC Symbol;Acc:VGNC:40321]	1070.03	0.05
ELOVL5	ELOVL fatty acid elongase 5 [Source:VGNC Symbol;Acc:VGNC:40323]	855.149	0.06
ELP3	elongator acetyltransferase complex subunit 3 [Source:VGNC Symbol;Acc:VGNC:40328]	2763.25	0.06
ELSPBP1	epididymal sperm binding protein 1 [Source:VGNC Symbol;Acc:VGNC:40330]	1110.45	0.02
EMX1	empty spiracles homeobox 1 [Source:HGNC Symbol;Acc:HGNC:3340]	1643.13	0.02
ENC1	ectodermal-neural cortex 1 [Source:VGNC Symbol;Acc:VGNC:40359]	1281.73	0.03
ENG	endoglin [Source:VGNC Symbol;Acc:VGNC:40362]	919.46	0.03
ENGASE	endo-beta-N-acetylglucosaminidase [Source:VGNC Symbol;Acc:VGNC:40363]	1019.13	0.01
EPB41L4B	erythrocyte membrane protein band 4.1 like 4B [Source:VGNC Symbol;Acc:VGNC:40397]	3633.78	0.08
EPB41L5	erythrocyte membrane protein band 4.1 like 5 [Source:VGNC Symbol;Acc:VGNC:40398]	738.175	0.04
EPC2	enhancer of polycomb homolog 2 [Source:VGNC Symbol;Acc:VGNC:40401]	2450.12	0.05
EPHB4	EPH receptor B4 [Source:VGNC Symbol;Acc:VGNC:40413]	997.888	0.05
EPHB6	EPH receptor B6 [Source:VGNC Symbol;Acc:VGNC:40414]	2808.51	0.16
EPOR	erythropoietin receptor [Source:VGNC Symbol;Acc:VGNC:40424]	3654.56	0.04
EPS8L1	EPS8 like 1 [Source:VGNC Symbol;Acc:VGNC:40428]	714.944	0.03
ERAP1	endoplasmic reticulum aminopeptidase 1 [Source:VGNC Symbol;Acc:VGNC:40433]	3170.3	0.06
ERBB2	erb-b2 receptor tyrosine kinase 2 [Source:VGNC Symbol;Acc:VGNC:40436]	3681.48	0.03
ERG	ETS transcription factor ERG [Source:VGNC Symbol;Acc:VGNC:40448]	820.874	0.04
ERGIC2	ERGIC and golgi 2 [Source:VGNC Symbol;Acc:VGNC:40451]	3506.14	0.04
ERH	ERH, mRNA splicing and mitosis factor [Source:VGNC Symbol;Acc:VGNC:40453]	1587.11	0.09
ESF1	ESF1 nucleolar pre-rRNA processing protein homolog [Source:VGNC Symbol;Acc:VGNC:40473]	3497.7	0.01
ESRRA	estrogen related receptor alpha [Source:VGNC Symbol;Acc:VGNC:54270]	2470.74	0.07
ESYT3	extended synaptotagmin 3 [Source:VGNC Symbol;Acc:VGNC:40485]	3301.87	0.02
ETFA	electron transfer flavoprotein subunit alpha [Source:VGNC Symbol;Acc:VGNC:40487]	2548.05	0.02
ETNPPL	ethanolamine-phosphate phospho-lyase [Source:NCBI gene;Acc:478511]	2929.25	0.02
ETS1	ETS proto-oncogene 1, transcription factor [Source:VGNC Symbol;Acc:VGNC:40494]	1821.6	0.02
ETS2	ETS proto-oncogene 2, transcription factor [Source:VGNC Symbol;Acc:VGNC:40495]	823.285	0.03
ETV6	ETS variant 6 [Source:VGNC Symbol;Acc:VGNC:40500]	2758.59	0.04
ETV7	ETS variant 7 [Source:VGNC Symbol;Acc:VGNC:40501]	1422.22	0.03
EVL	Enah/Vasp-like [Source:VGNC Symbol;Acc:VGNC:40505]	3101.62	0.08
EXO5	exonuclease 5 [Source:VGNC Symbol;Acc:VGNC:40512]	1867.34	0.08
EXOC3L1	exocyst complex component 3 like 1 [Source:VGNC Symbol;Acc:VGNC:53360]	3997.83	0.02
EXOC4	exocyst complex component 4 [Source:VGNC Symbol;Acc:VGNC:40514]	3500.68	0.02
EXOC5	exocyst complex component 5 [Source:VGNC Symbol;Acc:VGNC:40515]	2920.47	0.07
EXOC8	exocyst complex component 8 [Source:VGNC Symbol;Acc:VGNC:40519]	3533.17	0.06
EXPH5	exophilin 5 [Source:VGNC Symbol;Acc:VGNC:40530]	3151.16	0.02
EXT2	exostosin glycosyltransferase 2 [Source:VGNC Symbol;Acc:VGNC:40532]	2987.88	0.08
EXTL3	exostosin like glycosyltransferase 3 [Source:VGNC Symbol;Acc:VGNC:40535]	2984.28	0.07
EZR	ezrin [Source:VGNC Symbol;Acc:VGNC:40542]	3335.84	0.06
FADD	Fas associated via death domain [Source:VGNC Symbol;Acc:VGNC:51869]	3340.59	0.08
FAIM2	Fas apoptotic inhibitory molecule 2 [Source:VGNC Symbol;Acc:VGNC:40571]	1969.21	0.09
FAM104A	family with sequence similarity 104 member A [Source:VGNC Symbol;Acc:VGNC:55641]	2171.27	0.07
FAM122A	family with sequence similarity 122A [Source:VGNC Symbol;Acc:VGNC:40586]	694.546	0.09
FAM160B1	family with sequence similarity 160 member B1 [Source:VGNC Symbol;Acc:VGNC:40608]	3250.44	0.07
FAM166A	family with sequence similarity 166 member A [Source:VGNC Symbol;Acc:VGNC:40616]	2067.05	0.07
FAM168A	family with sequence similarity 168 member A [Source:VGNC Symbol;Acc:VGNC:40619]	1793.26	0.05
FAM171A1	family with sequence similarity 171 member A1 [Source:VGNC Symbol;Acc:VGNC:40622]	2663.19	0.02
FAM206A	family with sequence similarity 206 member A [Source:VGNC Symbol;Acc:VGNC:40650]	1251.79	0.07
FAM214B	family with sequence similarity 214 member B [Source:VGNC Symbol;Acc:VGNC:40663]	2387.86	0.07
FAM217A	family with sequence similarity 217 member A [Source:VGNC Symbol;Acc:VGNC:40666]	1396.21	0.07
FAM227B	family with sequence similarity 227 member B [Source:VGNC Symbol;Acc:VGNC:49834]	3538.18	0.06
FAM46A		2574.22	0.02
FAM53A	family with sequence similarity 53 member A [Source:VGNC Symbol;Acc:VGNC:53174]	2361.46	0.07
FAM53C	family with sequence similarity 53 member C [Source:VGNC Symbol;Acc:VGNC:40689]	1506.87	0.07
FAM57A	family with sequence similarity 57 member A [Source:VGNC Symbol;Acc:VGNC:40690]	808.866	0.1
FAM83E	family with sequence similarity 83 member E [Source:VGNC Symbol;Acc:VGNC:40703]	2444.1	0.05
FAM83F	family with sequence similarity 83 member F [Source:VGNC Symbol;Acc:VGNC:54148]	3058.33	0.01
FAM91A1	family with sequence similarity 91 member A1 [Source:VGNC Symbol;Acc:VGNC:53506]	1258.61	0.02
FAM96B		2934.65	0.03
FAM98C	family with sequence similarity 98 member C [Source:VGNC Symbol;Acc:VGNC:40714]	828.928	0.04
FANCD2	FA complementation group D2 [Source:VGNC Symbol;Acc:VGNC:40719]	1183.68	0.01
FAT1	FAT atypical cadherin 1 [Source:VGNC Symbol;Acc:VGNC:40742]	986.493	0.05
FAU	FAU, ubiquitin like and ribosomal protein S30 fusion [Source:VGNC Symbol;Acc:VGNC:51871]	2276.67	0.06
FAXC	failed axon connections homolog [Source:NCBI gene;Acc:475003]	1723.71	0.18
FBL	fibrillarin [Source:VGNC Symbol;Acc:VGNC:40748]	3408.2	0.18
FBLN7	fibulin 7 [Source:VGNC Symbol;Acc:VGNC:40753]	3553.19	0.04
FBRS	fibrosin [Source:VGNC Symbol;Acc:VGNC:40758]	2150.35	0.14
FBXL16	F-box and leucine rich repeat protein 16 [Source:VGNC Symbol;Acc:VGNC:54023]	840.823	0.03
FBXL4	F-box and leucine rich repeat protein 4 [Source:VGNC Symbol;Acc:VGNC:40760]	1386.63	0.05
FBXL5	F-box and leucine rich repeat protein 5 [Source:VGNC Symbol;Acc:VGNC:40761]	1079.79	0.06
FBXO15	F-box protein 15 [Source:VGNC Symbol;Acc:VGNC:40763]	3208.11	0.13
FBXO22	F-box protein 22 [Source:VGNC Symbol;Acc:VGNC:40767]	2242.47	0.07
FBXO28	F-box protein 28 [Source:VGNC Symbol;Acc:VGNC:40770]	2789.06	0.09
FBXO3	F-box protein 3 [Source:VGNC Symbol;Acc:VGNC:40771]	3924.2	0.03
FBXO31	F-box protein 31 [Source:VGNC Symbol;Acc:VGNC:40773]	1514.35	0.04
FBXO40	F-box protein 40 [Source:VGNC Symbol;Acc:VGNC:40780]	2723.48	0.02
FBXW11	F-box and WD repeat domain containing 11 [Source:VGNC Symbol;Acc:VGNC:40792]	1976.94	0.15
FBXW5	F-box and WD repeat domain containing 5 [Source:VGNC Symbol;Acc:VGNC:40796]	1310.35	0.05
FCHSD1	FCH and double SH3 domains 1 [Source:VGNC Symbol;Acc:VGNC:40806]	2367.64	0.13
FCRLB	Fc receptor like B [Source:VGNC Symbol;Acc:VGNC:53118]	3669.16	0.09
FDX1	ferredoxin 1 [Source:VGNC Symbol;Acc:VGNC:40813]	3261.99	0.07
FGF9	fibroblast growth factor 9 [Source:VGNC Symbol;Acc:VGNC:40854]	945.187	0.02
FGFBP3	fibroblast growth factor binding protein 3 [Source:VGNC Symbol;Acc:VGNC:40855]	1947.3	0.03
FGFR2	fibroblast growth factor receptor 2 [Source:VGNC Symbol;Acc:VGNC:40859]	2530.45	0.06
FGL1	fibrinogen like 1 [Source:VGNC Symbol;Acc:VGNC:40864]	2562.82	0.05
FKBP15	FKBP prolyl isomerase 15 [Source:VGNC Symbol;Acc:VGNC:40888]	2965.87	0.06
FKBP1A	FKBP prolyl isomerase 1A [Source:NCBI gene;Acc:100686033]	1800.41	0.02
FKBP1B	FKBP prolyl isomerase 1B [Source:VGNC Symbol;Acc:VGNC:54305]	1792.97	0.03
FKBP4	FKBP prolyl isomerase 4 [Source:VGNC Symbol;Acc:VGNC:40890]	3187.43	0.03
FKBP5	FKBP prolyl isomerase 5 [Source:VGNC Symbol;Acc:VGNC:40891]	655.621	0.11
FKBP9	FKBP prolyl isomerase 9 [Source:VGNC Symbol;Acc:VGNC:40895]	3344.89	0.07
FLI1	Fli-1 proto-oncogene, ETS transcription factor [Source:VGNC Symbol;Acc:VGNC:40898]	2425.16	0.02
FLII	FLII, actin remodeling protein [Source:VGNC Symbol;Acc:VGNC:40899]	1701.11	0.05
FLNA	filamin A [Source:VGNC Symbol;Acc:VGNC:40900]	3233.54	0.02
FLT3LG	fms related tyrosine kinase 3 ligand [Source:VGNC Symbol;Acc:VGNC:40909]	2168	0.07
FLYWCH1	FLYWCH-type zinc finger 1 [Source:VGNC Symbol;Acc:VGNC:40911]	1763.23	0.06
FLYWCH2	FLYWCH family member 2 [Source:VGNC Symbol;Acc:VGNC:40912]	3892.19	0.06
FMN1	formin 1 [Source:NCBI gene;Acc:478248]	2511.95	0.04
FMO1	flavin containing monooxygenase 1 [Source:VGNC Symbol;Acc:VGNC:40916]	3270.75	0.03
FNDC8	fibronectin type III domain containing 8 [Source:VGNC Symbol;Acc:VGNC:40933]	3798.67	0.05
FOLH1	folate hydrolase (prostate-specific membrane antigen) 1 [Source:NCBI gene;Acc:476775]	644.98	0.02
FOSL2	FOS like 2, AP-1 transcription factor subunit [Source:VGNC Symbol;Acc:VGNC:40943]	1173.92	0.04
FOXA3	forkhead box A3 [Source:VGNC Symbol;Acc:VGNC:40945]	700.181	0.12
FOXI1	forkhead box I1 [Source:VGNC Symbol;Acc:VGNC:40951]	1422.16	0.05
FOXJ2	forkhead box J2 [Source:VGNC Symbol;Acc:VGNC:40955]	1810.16	0.05
FOXO4	forkhead box O4 [Source:VGNC Symbol;Acc:VGNC:40964]	2440.03	0.11
FOXR1	forkhead box R1 [Source:VGNC Symbol;Acc:VGNC:40969]	1329.01	0.11
FRMD4B	FERM domain containing 4B [Source:VGNC Symbol;Acc:VGNC:40981]	3459.53	0.07
FRMD8	FERM domain containing 8 [Source:VGNC Symbol;Acc:VGNC:51873]	3259.18	0.05
FRMPD3	FERM and PDZ domain containing 3 [Source:HGNC Symbol;Acc:HGNC:29382]	1943.65	0.05
FRMPD4	FERM and PDZ domain containing 4 [Source:VGNC Symbol;Acc:VGNC:54142]	3595.59	0.08
FRY	FRY microtubule binding protein [Source:VGNC Symbol;Acc:VGNC:40988]	918.315	0.04
FTO	FTO, alpha-ketoglutarate dependent dioxygenase [Source:VGNC Symbol;Acc:VGNC:41003]	3974.31	0.02
FUT2	fucosyltransferase 2 [Source:VGNC Symbol;Acc:VGNC:53718]	1830.95	0.06
FUT5	fucosyltransferase 5 (alpha (1,3) fucosyltransferase) [Source:NCBI gene;Acc:449024]	1767.74	0.1
FUT7	fucosyltransferase 7 [Source:VGNC Symbol;Acc:VGNC:41014]	3785.9	0.06
FXN	frataxin [Source:VGNC Symbol;Acc:VGNC:41018]	666.266	0.12
FZD5	frizzled class receptor 5 [Source:VGNC Symbol;Acc:VGNC:41033]	758.779	0.06
G3BP1	G3BP stress granule assembly factor 1 [Source:VGNC Symbol;Acc:VGNC:41038]	1207.13	0.14
G6PC2	glucose-6-phosphatase catalytic subunit 2 [Source:VGNC Symbol;Acc:VGNC:41041]	2658.98	0.06
GAB1	GRB2 associated binding protein 1 [Source:VGNC Symbol;Acc:VGNC:41045]	3893.68	0.02
GABRA3	gamma-aminobutyric acid type A receptor alpha3 subunit [Source:VGNC Symbol;Acc:VGNC:41055]	3399.27	0.05
GABRG1	gamma-aminobutyric acid type A receptor gamma1 subunit [Source:VGNC Symbol;Acc:VGNC:41063]	3863.01	0.03
GADD45B	growth arrest and DNA damage inducible beta [Source:VGNC Symbol;Acc:VGNC:41070]	1870.78	0.03
GAL3ST3	galactose-3-O-sulfotransferase 3 [Source:VGNC Symbol;Acc:VGNC:41078]	816.989	0.03
GAL3ST4	galactose-3-O-sulfotransferase 4 [Source:VGNC Symbol;Acc:VGNC:54026]	3258.31	0.03
GALK1	galactokinase 1 [Source:VGNC Symbol;Acc:VGNC:41081]	1209.7	0.09
GALNT1	polypeptide N-acetylgalactosaminyltransferase 1 [Source:VGNC Symbol;Acc:VGNC:41084]	615.033	0.02
GALNT10	polypeptide N-acetylgalactosaminyltransferase 10 [Source:VGNC Symbol;Acc:VGNC:41085]	2834.97	0.07
GALNT13	polypeptide N-acetylgalactosaminyltransferase 13 [Source:VGNC Symbol;Acc:VGNC:41088]	1666.8	0.07
GAMT	guanidinoacetate N-methyltransferase [Source:VGNC Symbol;Acc:VGNC:41104]	1386.99	0.08
GANC	glucosidase alpha, neutral C [Source:VGNC Symbol;Acc:VGNC:41107]	1450.32	0.06
GAPDH	glyceraldehyde-3-phosphate dehydrogenase [Source:NCBI gene;Acc:403755]	886.282	0.02
GAPVD1	GTPase activating protein and VPS9 domains 1 [Source:VGNC Symbol;Acc:VGNC:41110]	2451.17	0.06
GAR1	GAR1 ribonucleoprotein [Source:VGNC Symbol;Acc:VGNC:57406]	2972.62	0.03
GAS2	growth arrest specific 2 [Source:VGNC Symbol;Acc:VGNC:41115]	802.264	0.12
GAS2L1	growth arrest specific 2 like 1 [Source:VGNC Symbol;Acc:VGNC:41116]	3058.75	0.02
GATAD1	GATA zinc finger domain containing 1 [Source:VGNC Symbol;Acc:VGNC:41125]	2816.03	0.02
GATAD2A	GATA zinc finger domain containing 2A [Source:VGNC Symbol;Acc:VGNC:41126]	3114.43	0.03
GATB	glutamyl-tRNA amidotransferase subunit B [Source:VGNC Symbol;Acc:VGNC:41128]	1377.88	0.03
GCFC2	GC-rich sequence DNA-binding factor 2 [Source:VGNC Symbol;Acc:VGNC:41142]	777.984	0.07
GCG	glucagon [Source:VGNC Symbol;Acc:VGNC:41143]	1445.68	0.03
GCGR	glucagon receptor [Source:VGNC Symbol;Acc:VGNC:41144]	3020.68	0.04
GCNT7	glucosaminyl (N-acetyl) transferase family member 7 [Source:NCBI gene;Acc:102156144]	2148.1	0.0447778
GDAP1L1	ganglioside induced differentiation associated protein 1 like 1 [Source:VGNC Symbol;Acc:VGNC:41156]	572.633	0.03
GDF11	growth differentiation factor 11 [Source:VGNC Symbol;Acc:VGNC:41159]	762.484	0.02
GDNF	glial cell derived neurotrophic factor [Source:VGNC Symbol;Acc:VGNC:41166]	522.479	0.03
GEM	GTP binding protein overexpressed in skeletal muscle [Source:VGNC Symbol;Acc:VGNC:41172]	910.655	0.03
GEMIN6	gem nuclear organelle associated protein 6 [Source:VGNC Symbol;Acc:VGNC:41176]	966.547	0.07
GFPT2	glutamine-fructose-6-phosphate transaminase 2 [Source:VGNC Symbol;Acc:VGNC:41188]	668.985	0.03
GFRA3	GDNF family receptor alpha 3 [Source:VGNC Symbol;Acc:VGNC:41191]	763.077	0.04
GGT6	gamma-glutamyltransferase 6 [Source:VGNC Symbol;Acc:VGNC:41202]	609.305	0.12
GHDC	GH3 domain containing [Source:VGNC Symbol;Acc:VGNC:41204]	944.617	0.03
GHRL	ghrelin and obestatin prepropeptide [Source:VGNC Symbol;Acc:VGNC:41209]	729.216	0.04
GIGYF1	GRB10 interacting GYF protein 1 [Source:VGNC Symbol;Acc:VGNC:41213]	521.744	0.02
GJB1	gap junction protein beta 1 [Source:VGNC Symbol;Acc:VGNC:41237]	933.777	0.04
GJD2	gap junction protein delta 2 [Source:VGNC Symbol;Acc:VGNC:41244]	825.713	0.03
GK5	glycerol kinase 5 [Source:VGNC Symbol;Acc:VGNC:52880]	513.891	0.1
GLA	galactosidase alpha [Source:VGNC Symbol;Acc:VGNC:41248]	583.09	0.04
GLDC	glycine decarboxylase [Source:VGNC Symbol;Acc:VGNC:41252]	927.705	0.09
GLE1	GLE1, RNA export mediator [Source:VGNC Symbol;Acc:VGNC:41254]	934.223	0.06
GLI2	GLI family zinc finger 2 [Source:VGNC Symbol;Acc:VGNC:41257]	583.484	0.04
GLIS1	GLIS family zinc finger 1 [Source:VGNC Symbol;Acc:VGNC:49872]	557.949	0.1
GLO1	glyoxalase I [Source:VGNC Symbol;Acc:VGNC:54950]	599.19	0.06
GLRX5	glutaredoxin 5 [Source:VGNC Symbol;Acc:VGNC:50528]	690.358	0.07
GLT6D1	glycosyltransferase 6 domain containing 1 [Source:VGNC Symbol;Acc:VGNC:41279]	814.125	0.08
GNB5	G protein subunit beta 5 [Source:VGNC Symbol;Acc:VGNC:41316]	769.823	0.11
GNG13	G protein subunit gamma 13 [Source:VGNC Symbol;Acc:VGNC:41319]	589.727	0.09
GNL2	G protein nucleolar 2 [Source:VGNC Symbol;Acc:VGNC:41326]	909.071	0.03
GOLGA5	golgin A5 [Source:VGNC Symbol;Acc:VGNC:41341]	678.556	0.04
GOLPH3	golgi phosphoprotein 3 [Source:VGNC Symbol;Acc:VGNC:49691]	784.479	0.02
GOLT1A	golgi transport 1A [Source:VGNC Symbol;Acc:VGNC:41347]	881.765	0.07
GPAT2	glycerol-3-phosphate acyltransferase 2, mitochondrial [Source:VGNC Symbol;Acc:VGNC:41362]	661.876	0.06
GPATCH11	G-patch domain containing 11 [Source:HGNC Symbol;Acc:HGNC:26768]	993.163	0.19
GPBAR1	G protein-coupled bile acid receptor 1 [Source:VGNC Symbol;Acc:VGNC:57385]	936.274	0.06
GPBP1	GC-rich promoter binding protein 1 [Source:VGNC Symbol;Acc:VGNC:41370]	908.902	0.06
GPC1	glypican 1 [Source:VGNC Symbol;Acc:VGNC:49902]	733.21	0.04
GPC2	glypican 2 [Source:VGNC Symbol;Acc:VGNC:41372]	532.723	0.05
GPCPD1	glycerophosphocholine phosphodiesterase 1 [Source:VGNC Symbol;Acc:VGNC:41375]	593.403	0.09
GPHN	gephyrin [Source:VGNC Symbol;Acc:VGNC:41380]	743.051	0.04
GPIHBP1	glycosylphosphatidylinositol anchored high density lipoprotein binding protein 1 [Source:VGNC Symbol;Acc:VGNC:41382]	2072.63	0.12
GPN2	GPN-loop GTPase 2 [Source:VGNC Symbol;Acc:VGNC:41387]	882.796	0.01
GPN3	GPN-loop GTPase 3 [Source:VGNC Symbol;Acc:VGNC:41388]	3683.46	0.05
GPR12	G protein-coupled receptor 12 [Source:VGNC Symbol;Acc:VGNC:41395]	606.438	0.01
GPR137B	G protein-coupled receptor 137B [Source:VGNC Symbol;Acc:VGNC:41398]	2046.4	0.04
GPR139	G protein-coupled receptor 139 [Source:VGNC Symbol;Acc:VGNC:41400]	3182.34	0.02
GPR152	G protein-coupled receptor 152 [Source:VGNC Symbol;Acc:VGNC:41406]	1006.83	0.03
GPR183	G protein-coupled receptor 183 [Source:VGNC Symbol;Acc:VGNC:41423]	728.096	0.06
GPR39	G protein-coupled receptor 39 [Source:VGNC Symbol;Acc:VGNC:41434]	2341.43	0.12
GPR6	G protein-coupled receptor 6 [Source:VGNC Symbol;Acc:VGNC:41439]	2966.26	0.05
GPR68	G protein-coupled receptor 68 [Source:VGNC Symbol;Acc:VGNC:41443]	1887.33	0.08
GPR85	G protein-coupled receptor 85 [Source:VGNC Symbol;Acc:VGNC:41447]	1330.63	0.08
GPSM3	G protein signaling modulator 3 [Source:VGNC Symbol;Acc:VGNC:41459]	1496.86	0.02
GPX5	glutathione peroxidase 5 [Source:VGNC Symbol;Acc:VGNC:41464]	2050.04	0.04
GRAMD1A	GRAM domain containing 1A [Source:VGNC Symbol;Acc:VGNC:41465]	2508.76	0.14
GRAMD1B	GRAM domain containing 1B [Source:VGNC Symbol;Acc:VGNC:41466]	737.64	0.03
GRAP2	GRB2 related adaptor protein 2 [Source:VGNC Symbol;Acc:VGNC:41470]	1735.97	0.02
GRB10	growth factor receptor bound protein 10 [Source:VGNC Symbol;Acc:VGNC:51874]	2487.56	0.02
GRHL1	grainyhead like transcription factor 1 [Source:VGNC Symbol;Acc:VGNC:41476]	3349.31	0.03
GRIK2	glutamate ionotropic receptor kainate type subunit 2 [Source:VGNC Symbol;Acc:VGNC:41487]	2371.55	0.04
GRIK5	Canis lupus familiaris glutamate ionotropic receptor kainate type subunit 5 (GRIK5), mRNA. [Source:RefSeq mRNA;Acc:NM_001287004]	2144.97	0.02
GRIP2	glutamate receptor interacting protein 2 [Source:VGNC Symbol;Acc:VGNC:41499]	1345.36	0.02
GRK5	G protein-coupled receptor kinase 5 [Source:VGNC Symbol;Acc:VGNC:41505]	651.491	0.09
GRM3	glutamate metabotropic receptor 3 [Source:VGNC Symbol;Acc:VGNC:41510]	965.851	0.08
GRM6	glutamate metabotropic receptor 6 [Source:VGNC Symbol;Acc:VGNC:41513]	702.837	0.1
GRM7	glutamate metabotropic receptor 7 [Source:VGNC Symbol;Acc:VGNC:41514]	885.702	0.04
GSAP	gamma-secretase activating protein [Source:VGNC Symbol;Acc:VGNC:41524]	571.248	0.03
GSDMC	gasdermin C [Source:VGNC Symbol;Acc:VGNC:49925]	934.724	0.04
GTF2H1	general transcription factor IIH subunit 1 [Source:VGNC Symbol;Acc:VGNC:41547]	791.246	0.07
GTF2H5	general transcription factor IIH subunit 5 [Source:VGNC Symbol;Acc:VGNC:41549]	528.086	0.15
GTF2I	general transcription factor IIi [Source:VGNC Symbol;Acc:VGNC:54032]	951.714	0.1
GTF2IRD1	GTF2I repeat domain containing 1 [Source:VGNC Symbol;Acc:VGNC:41550]	727.61	0.13
GTF3C1	general transcription factor IIIC subunit 1 [Source:VGNC Symbol;Acc:VGNC:41551]	698.471	0.14
GTPBP2	GTP binding protein 2 [Source:VGNC Symbol;Acc:VGNC:41558]	715.921	0.16
GUCA2B	guanylate cyclase activator 2B [Source:VGNC Symbol;Acc:VGNC:41565]	838.028	0.05
GULP1	GULP PTB domain containing engulfment adaptor 1 [Source:VGNC Symbol;Acc:VGNC:53097]	833.111	0.06
GYS1	glycogen synthase 1 [Source:VGNC Symbol;Acc:VGNC:41574]	561.855	0.01
H2AFV	H2A histone family, member V [Source:NCBI gene;Acc:475501]	794.5	0.05
H3F3A		772.371	0.01
HABP4	hyaluronan binding protein 4 [Source:VGNC Symbol;Acc:VGNC:41581]	738.067	0.02
HADH	hydroxyacyl-CoA dehydrogenase [Source:VGNC Symbol;Acc:VGNC:41584]	574.759	0.06
HAP1	huntingtin associated protein 1 [Source:VGNC Symbol;Acc:VGNC:41592]	784.916	0.1
HAPLN3	hyaluronan and proteoglycan link protein 3 [Source:VGNC Symbol;Acc:VGNC:41594]	839.054	0.07
HARBI1	harbinger transposase derived 1 [Source:VGNC Symbol;Acc:VGNC:41596]	581.69	0.07
HAT1	histone acetyltransferase 1 [Source:VGNC Symbol;Acc:VGNC:50624]	621.48	0.05
HAUS6	HAUS augmin like complex subunit 6 [Source:VGNC Symbol;Acc:VGNC:41606]	929.087	0.09
HBEGF	heparin binding EGF like growth factor [Source:VGNC Symbol;Acc:VGNC:41609]	970.743	0.06
HBS1L	HBS1 like translational GTPase [Source:VGNC Symbol;Acc:VGNC:41612]	569.425	0.11
HCN2	hyperpolarization activated cyclic nucleotide gated potassium and sodium channel 2 [Source:HGNC Symbol;Acc:HGNC:4846]	731.014	0.04
HDAC4	histone deacetylase 4 [Source:VGNC Symbol;Acc:VGNC:50629]	892.882	0.07
HDAC7	histone deacetylase 7 [Source:VGNC Symbol;Acc:VGNC:49112]	500.961	0.09
HDAC9	histone deacetylase 9 [Source:VGNC Symbol;Acc:VGNC:50632]	785.834	0.03
HDGF	heparin binding growth factor [Source:VGNC Symbol;Acc:VGNC:41627]	557.558	0.02
HDHD2	haloacid dehalogenase like hydrolase domain containing 2 [Source:VGNC Symbol;Acc:VGNC:41628]	566.432	0.09
HDLBP	high density lipoprotein binding protein [Source:VGNC Symbol;Acc:VGNC:41631]	699.098	0.06
HEATR3	HEAT repeat containing 3 [Source:VGNC Symbol;Acc:VGNC:41634]	927.704	0.02
HEATR5A	HEAT repeat containing 5A [Source:VGNC Symbol;Acc:VGNC:41636]	624.037	0.02
HEBP2	heme binding protein 2 [Source:VGNC Symbol;Acc:VGNC:41640]	659.173	0.07
HECTD1	HECT domain E3 ubiquitin protein ligase 1 [Source:VGNC Symbol;Acc:VGNC:41642]	628.319	0.07
HECTD3	HECT domain E3 ubiquitin protein ligase 3 [Source:VGNC Symbol;Acc:VGNC:54210]	872.239	0.06
HECW2	HECT, C2 and WW domain containing E3 ubiquitin protein ligase 2 [Source:VGNC Symbol;Acc:VGNC:41646]	550.674	0.03
HEXDC		611.622	0.05
HGH1	HGH1 homolog [Source:VGNC Symbol;Acc:VGNC:41676]	823.877	0.04
HGSNAT	heparan-alpha-glucosaminide N-acetyltransferase [Source:VGNC Symbol;Acc:VGNC:41678]	942.119	0.07
HHEX	hematopoietically expressed homeobox [Source:VGNC Symbol;Acc:VGNC:41680]	662.87	0.05
HIBCH	3-hydroxyisobutyryl-CoA hydrolase [Source:VGNC Symbol;Acc:VGNC:57386]	874.367	0.05
HIP1	huntingtin interacting protein 1 [Source:VGNC Symbol;Acc:VGNC:41691]	979.605	0.04
HIP1R	huntingtin interacting protein 1 related [Source:VGNC Symbol;Acc:VGNC:41692]	930.655	0.04
HIST1H1T	histone cluster 1, H1t [Source:NCBI gene;Acc:488266]	839.198	0.11
HIVEP2	human immunodeficiency virus type I enhancer binding protein 2 [Source:NCBI gene;Acc:484014]	785.531	0.02
HK2	hexokinase 2 [Source:VGNC Symbol;Acc:VGNC:41699]	582.452	0.08
HMGCLL1	3-hydroxymethyl-3-methylglutaryl-CoA lyase like 1 [Source:VGNC Symbol;Acc:VGNC:41713]	749.92	0.12
HMGCR	3-hydroxy-3-methylglutaryl-CoA reductase [Source:VGNC Symbol;Acc:VGNC:41714]	791.809	0.02
HMGN2	high mobility group nucleosomal binding domain 2 [Source:NCBI gene;Acc:403686]	717.002	0.04
HNF4G	hepatocyte nuclear factor 4 gamma [Source:VGNC Symbol;Acc:VGNC:41726]	977.148	0.03
HNRNPAB	heterogeneous nuclear ribonucleoprotein A/B [Source:VGNC Symbol;Acc:VGNC:56067]	556.964	0.06
HNRNPF	heterogeneous nuclear ribonucleoprotein F [Source:VGNC Symbol;Acc:VGNC:41730]	886.403	0.06
HNRNPH2	heterogeneous nuclear ribonucleoprotein H2 [Source:VGNC Symbol;Acc:VGNC:41731]	531.275	0.03
HNRNPU	heterogeneous nuclear ribonucleoprotein U [Source:VGNC Symbol;Acc:VGNC:53492]	998.309	0.07
HOXB2	homeobox B2 [Source:VGNC Symbol;Acc:VGNC:54955]	729.837	0.06
HOXB3	homeobox B3 [Source:VGNC Symbol;Acc:VGNC:41751]	777.539	0.01
HOXD3	homeobox D3 [Source:VGNC Symbol;Acc:VGNC:41765]	745.382	0.06
HPDL	4-hydroxyphenylpyruvate dioxygenase like [Source:VGNC Symbol;Acc:VGNC:41771]	877.078	0.11
HPRT1	hypoxanthine phosphoribosyltransferase 1 [Source:VGNC Symbol;Acc:VGNC:41773]	836.762	0.02
HPS4	HPS4, biogenesis of lysosomal organelles complex 3 subunit 2 [Source:VGNC Symbol;Acc:VGNC:41776]	874.706	0.04
HPS5	HPS5, biogenesis of lysosomal organelles complex 2 subunit 2 [Source:VGNC Symbol;Acc:VGNC:41777]	518.49	0.05
HRH3	histamine receptor H3 [Source:VGNC Symbol;Acc:VGNC:54313]	988.11	0.03
HS3ST5	heparan sulfate-glucosamine 3-sulfotransferase 5 [Source:VGNC Symbol;Acc:VGNC:41793]	645.099	0.08
HSD17B12	hydroxysteroid 17-beta dehydrogenase 12 [Source:VGNC Symbol;Acc:VGNC:41802]	921.555	0.07
HSD17B6	hydroxysteroid 17-beta dehydrogenase 6 [Source:VGNC Symbol;Acc:VGNC:41808]	913.41	0.05
HSDL2	hydroxysteroid dehydrogenase like 2 [Source:VGNC Symbol;Acc:VGNC:41813]	706.581	0.12
HSP90B1	heat shock protein 90 beta family member 1 [Source:VGNC Symbol;Acc:VGNC:54212]	893.395	0.06
HSPA2	heat shock protein family A (Hsp70) member 2 [Source:VGNC Symbol;Acc:VGNC:50533]	706.642	0.07
HSPA5	heat shock protein family A (Hsp70) member 5 [Source:VGNC Symbol;Acc:VGNC:55608]	525.489	0.07
HSPBP1	HSPA (Hsp70) binding protein 1 [Source:VGNC Symbol;Acc:VGNC:53527]	838.651	0.04
HSPG2	heparan sulfate proteoglycan 2 [Source:VGNC Symbol;Acc:VGNC:41820]	698.045	0.03
HTR1D	5-hydroxytryptamine receptor 1D [Source:VGNC Symbol;Acc:VGNC:41824]	786.391	0.02
HTR3B	5-hydroxytryptamine receptor 3B [Source:VGNC Symbol;Acc:VGNC:41830]	666.354	0.04
HTR7	5-hydroxytryptamine receptor 7 [Source:VGNC Symbol;Acc:VGNC:41834]	756.492	0.03
HTT	huntingtin [Source:VGNC Symbol;Acc:VGNC:41839]	598.205	0.06
HUNK	hormonally up-regulated Neu-associated kinase [Source:VGNC Symbol;Acc:VGNC:53027]	757.708	0.04
HUWE1	HECT, UBA and WWE domain containing 1, E3 ubiquitin protein ligase [Source:VGNC Symbol;Acc:VGNC:41841]	553.704	0.03
HYOU1	hypoxia up-regulated 1 [Source:VGNC Symbol;Acc:VGNC:53417]	703.67	0.01
IAH1	isoamyl acetate hydrolyzing esterase 1 (putative) [Source:VGNC Symbol;Acc:VGNC:41847]	943.213	0.03
IARS	isoleucyl-tRNA synthetase [Source:VGNC Symbol;Acc:VGNC:41849]	575.188	0.02
IARS2	isoleucyl-tRNA synthetase 2, mitochondrial [Source:VGNC Symbol;Acc:VGNC:41850]	917.404	0.02
ICAM5	intercellular adhesion molecule 5 [Source:VGNC Symbol;Acc:VGNC:41857]	642.324	0.05
ICE1	interactor of little elongation complex ELL subunit 1 [Source:VGNC Symbol;Acc:VGNC:41858]	850.087	0.06
ICOS	inducible T cell costimulator [Source:VGNC Symbol;Acc:VGNC:41861]	982.703	0.03
ID4	inhibitor of DNA binding 4, HLH protein [Source:HGNC Symbol;Acc:HGNC:5363]	551.675	0.08
IDH1	isocitrate dehydrogenase (NADP(+)) 1, cytosolic [Source:NCBI gene;Acc:478889]	779.879	0.03
IFT122	intraflagellar transport 122 [Source:VGNC Symbol;Acc:VGNC:41883]	917.922	0.02
IGFBP5	insulin like growth factor binding protein 5 [Source:VGNC Symbol;Acc:VGNC:41906]	716.542	0.03
IGFLR1	IGF like family receptor 1 [Source:VGNC Symbol;Acc:VGNC:41909]	584.687	0.02
IGHMBP2	immunoglobulin mu DNA binding protein 2 [Source:VGNC Symbol;Acc:VGNC:41910]	937.43	0.09
IGSF1	immunoglobulin superfamily member 1 [Source:VGNC Symbol;Acc:VGNC:41912]	616.796	0.08
IL17B	interleukin 17B [Source:VGNC Symbol;Acc:VGNC:41943]	825.203	0.04
IL17C	interleukin 17C [Source:VGNC Symbol;Acc:VGNC:41944]	956.393	0.07
IL17RB	interleukin 17 receptor B [Source:VGNC Symbol;Acc:VGNC:41947]	516.761	0.16
IL1A	interleukin 1 alpha [Source:VGNC Symbol;Acc:VGNC:41956]	776.701	0.02
IL23A	interleukin 23 subunit alpha [Source:VGNC Symbol;Acc:VGNC:41972]	959.446	0.06
IL2RB	Canis lupus familiaris interleukin 2 receptor subunit beta (IL2RB), transcript variant 2, mRNA. [Source:RefSeq mRNA;Acc:NM_001286850]	608.12	0.04
IL2RG	interleukin 2 receptor subunit gamma [Source:VGNC Symbol;Acc:VGNC:41979]	769.012	0.05
IL4R	interleukin 4 receptor [Source:VGNC Symbol;Acc:VGNC:41989]	531.541	0.02
IMMT	inner membrane mitochondrial protein [Source:VGNC Symbol;Acc:VGNC:42005]	801.807	0.11
IMP3	IMP3, U3 small nucleolar ribonucleoprotein [Source:VGNC Symbol;Acc:VGNC:42006]	787.804	0.02
IMPAD1	inositol monophosphatase domain containing 1 [Source:VGNC Symbol;Acc:VGNC:42009]	597.712	0.07
INCENP	inner centromere protein [Source:VGNC Symbol;Acc:VGNC:42016]	932.155	0.06
ING3	inhibitor of growth family member 3 [Source:VGNC Symbol;Acc:VGNC:42018]	563.139	0.06
INO80	INO80 complex subunit [Source:VGNC Symbol;Acc:VGNC:42024]	599.603	0.07
INO80E	INO80 complex subunit E [Source:VGNC Symbol;Acc:VGNC:42026]	943.441	0.07
INS	insulin [Source:NCBI gene;Acc:483665]	998.358	0.03
INSM2	INSM transcriptional repressor 2 [Source:VGNC Symbol;Acc:VGNC:42042]	924.735	0.07
INTS9	integrator complex subunit 9 [Source:VGNC Symbol;Acc:VGNC:42058]	898.949	0.06
IP6K1	inositol hexakisphosphate kinase 1 [Source:VGNC Symbol;Acc:VGNC:42061]	985.747	0.06
IPO13	importin 13 [Source:VGNC Symbol;Acc:VGNC:42064]	694.657	0.03
IQCB1	IQ motif containing B1 [Source:VGNC Symbol;Acc:VGNC:42074]	793.706	0.06
IQCC	IQ motif containing C [Source:VGNC Symbol;Acc:VGNC:42075]	844.447	0.06
IQCE	IQ motif containing E [Source:VGNC Symbol;Acc:VGNC:42076]	951.16	0.03
IQCF2	IQ motif containing F2 [Source:VGNC Symbol;Acc:VGNC:42078]	591.835	0.07
IRAK3	interleukin 1 receptor associated kinase 3 [Source:VGNC Symbol;Acc:VGNC:54151]	826.949	0.1
IRAK4	interleukin 1 receptor associated kinase 4 [Source:VGNC Symbol;Acc:VGNC:42089]	862.477	0.03
IRF2BPL	interferon regulatory factor 2 binding protein like [Source:VGNC Symbol;Acc:VGNC:53498]	568.385	0.04
IRF9	interferon regulatory factor 9 [Source:VGNC Symbol;Acc:VGNC:42097]	737.809	0.07
ISCA1	iron-sulfur cluster assembly 1 [Source:NCBI gene;Acc:100683051]	670.531	0.02
ISCA2	iron-sulfur cluster assembly 2 [Source:VGNC Symbol;Acc:VGNC:42104]	977.718	0.01
ISY1	ISY1 splicing factor homolog [Source:NCBI gene;Acc:484629]	903.684	0.05
ISYNA1	inositol-3-phosphate synthase 1 [Source:VGNC Symbol;Acc:VGNC:42116]	715.402	0.01
ITGA3	integrin subunit alpha 3 [Source:VGNC Symbol;Acc:VGNC:42125]	817.825	0.06
ITIH5	inter-alpha-trypsin inhibitor heavy chain family member 5 [Source:VGNC Symbol;Acc:VGNC:42148]	683.325	0.05
ITPKA	inositol-trisphosphate 3-kinase A [Source:VGNC Symbol;Acc:VGNC:42154]	785.056	0.04
JAM3	junctional adhesion molecule 3 [Source:VGNC Symbol;Acc:VGNC:53419]	949.526	0.08
JAZF1	JAZF zinc finger 1 [Source:VGNC Symbol;Acc:VGNC:42182]	755.871	0.03
JOSD2	Josephin domain containing 2 [Source:VGNC Symbol;Acc:VGNC:42193]	969.505	0.03
KAT6B	lysine acetyltransferase 6B [Source:VGNC Symbol;Acc:VGNC:42213]	923.076	0.06
KBTBD2	kelch repeat and BTB domain containing 2 [Source:VGNC Symbol;Acc:VGNC:42223]	789.653	0.05
KBTBD3	kelch repeat and BTB domain containing 3 [Source:VGNC Symbol;Acc:VGNC:42224]	538.147	0.03
KCNA2	potassium voltage-gated channel subfamily A member 2 [Source:VGNC Symbol;Acc:VGNC:42229]	999.933	0.04
KCNH2	potassium voltage-gated channel subfamily H member 2 [Source:VGNC Symbol;Acc:VGNC:42248]	661.888	0.06
KCNIP4	potassium voltage-gated channel interacting protein 4 [Source:VGNC Symbol;Acc:VGNC:42257]	832.975	0.12
KCNJ3	potassium voltage-gated channel subfamily J member 3 [Source:VGNC Symbol;Acc:VGNC:42264]	683.692	0.1
KCNJ5	potassium voltage-gated channel subfamily J member 5 [Source:VGNC Symbol;Acc:VGNC:42266]	972.54	0.03
KCNJ8	potassium voltage-gated channel subfamily J member 8 [Source:VGNC Symbol;Acc:VGNC:42268]	687.815	0.06
KCNK5	potassium two pore domain channel subfamily K member 5 [Source:VGNC Symbol;Acc:VGNC:42277]	962.058	0.03
KCNK6	potassium two pore domain channel subfamily K member 6 [Source:VGNC Symbol;Acc:VGNC:42278]	829.631	0.03
KCNMB3	potassium calcium-activated channel subfamily M regulatory beta subunit 3 [Source:VGNC Symbol;Acc:VGNC:42283]	731.014	0.04
KCNN3	potassium calcium-activated channel subfamily N member 3 [Source:VGNC Symbol;Acc:VGNC:42286]	892.882	0.04
KCNN4	potassium calcium-activated channel subfamily N member 4 [Source:VGNC Symbol;Acc:VGNC:42287]	500.961	0.03
KCNT1	potassium sodium-activated channel subfamily T member 1 [Source:VGNC Symbol;Acc:VGNC:42295]	785.834	0.07
KCP	kielin cysteine rich BMP regulator [Source:VGNC Symbol;Acc:VGNC:42299]	557.558	0.03
KCTD15	potassium channel tetramerization domain containing 15 [Source:VGNC Symbol;Acc:VGNC:42303]	566.432	0.17
KCTD2	potassium channel tetramerization domain containing 2 [Source:VGNC Symbol;Acc:VGNC:42305]	699.098	0.07
KDELR2	KDEL endoplasmic reticulum protein retention receptor 2 [Source:VGNC Symbol;Acc:VGNC:42315]	927.704	0.03
KDM2A	lysine demethylase 2A [Source:VGNC Symbol;Acc:VGNC:42320]	624.037	0.03
KDM3A	lysine demethylase 3A [Source:VGNC Symbol;Acc:VGNC:42322]	659.173	0.19
KDM4A	lysine demethylase 4A [Source:VGNC Symbol;Acc:VGNC:42324]	628.319	0.04
KDM5A	lysine demethylase 5A [Source:VGNC Symbol;Acc:VGNC:42327]	872.239	0.06
KDM5C	lysine demethylase 5C [Source:VGNC Symbol;Acc:VGNC:49652]	550.674	0.06
KDM6A	lysine demethylase 6A [Source:VGNC Symbol;Acc:VGNC:54168]	611.622	0.04
KIAA1024		823.877	0.01
KIAA1024L		942.119	0.09
KIAA1211L	KIAA1211 like [Source:VGNC Symbol;Acc:VGNC:42362]	662.87	0.05
KIAA1217	KIAA1217 [Source:VGNC Symbol;Acc:VGNC:42363]	874.367	0.07
KIAA1324	KIAA1324 [Source:VGNC Symbol;Acc:VGNC:42364]	979.605	0.1
KIF13B	kinesin family member 13B [Source:VGNC Symbol;Acc:VGNC:42382]	930.655	0.06
KIF17	kinesin family member 17 [Source:VGNC Symbol;Acc:VGNC:42386]	839.198	0.03
KIF21A	kinesin family member 21A [Source:VGNC Symbol;Acc:VGNC:42396]	785.531	0.14
KIF27	kinesin family member 27 [Source:VGNC Symbol;Acc:VGNC:42401]	582.452	0.15
KIF5B	kinesin family member 5B [Source:VGNC Symbol;Acc:VGNC:42408]	749.92	0.05
KL	klotho [Source:VGNC Symbol;Acc:VGNC:42425]	791.809	0.05
KLC2	kinesin light chain 2 [Source:VGNC Symbol;Acc:VGNC:42427]	717.002	0.04
KLF11	Kruppel like factor 11 [Source:VGNC Symbol;Acc:VGNC:54963]	977.148	0.03
KLF12	Kruppel like factor 12 [Source:VGNC Symbol;Acc:VGNC:42432]	556.964	0.03
KLF17	Kruppel like factor 17 [Source:VGNC Symbol;Acc:VGNC:42435]	886.403	0.02
KLHL2	kelch like family member 2 [Source:VGNC Symbol;Acc:VGNC:42454]	531.275	0.05
KLHL21	kelch like family member 21 [Source:VGNC Symbol;Acc:VGNC:42456]	998.309	0.03
KLHL28	kelch like family member 28 [Source:VGNC Symbol;Acc:VGNC:42461]	729.837	0.03
KLHL3	kelch like family member 3 [Source:VGNC Symbol;Acc:VGNC:42463]	777.539	0.05
KLHL32	kelch like family member 32 [Source:VGNC Symbol;Acc:VGNC:42466]	745.382	0.03
KLHL34	kelch like family member 34 [Source:VGNC Symbol;Acc:VGNC:42467]	877.078	0.06
KLHL36	kelch like family member 36 [Source:VGNC Symbol;Acc:VGNC:42469]	836.762	0.03
KLHL5	kelch like family member 5 [Source:VGNC Symbol;Acc:VGNC:42474]	874.706	0.03
KLK14	kallikrein related peptidase 14 [Source:VGNC Symbol;Acc:VGNC:42481]	518.49	0.05
KMT2A	lysine methyltransferase 2A [Source:VGNC Symbol;Acc:VGNC:42489]	988.11	0.14
KPNA1	karyopherin subunit alpha 1 [Source:VGNC Symbol;Acc:VGNC:42500]	645.099	0.15
KPNA3	karyopherin subunit alpha 3 [Source:VGNC Symbol;Acc:VGNC:42501]	921.555	0.04
KPNA6	karyopherin subunit alpha 6 [Source:VGNC Symbol;Acc:VGNC:42504]	913.41	0.08
KRT5	keratin 5 [Source:NCBI gene;Acc:100687760]	706.581	0.03
KRT76	Canis lupus familiaris keratin 76 (KRT76), mRNA. [Source:RefSeq mRNA;Acc:NM_001346020]	893.395	0.07
KRTCAP2	keratinocyte associated protein 2 [Source:VGNC Symbol;Acc:VGNC:42544]	706.642	0.05
L3MBTL3	L3MBTL3, histone methyl-lysine binding protein [Source:VGNC Symbol;Acc:VGNC:53732]	525.489	0.08
LAMC1	laminin subunit gamma 1 [Source:VGNC Symbol;Acc:VGNC:42571]	838.651	0.05
LANCL1	LanC like 1 [Source:VGNC Symbol;Acc:VGNC:42580]	698.045	0.03
LAT	linker for activation of T cells [Source:VGNC Symbol;Acc:VGNC:42596]	786.391	0.04
LAT2	linker for activation of T cells family member 2 [Source:VGNC Symbol;Acc:VGNC:42597]	666.354	0.04
LBR	lamin B receptor [Source:VGNC Symbol;Acc:VGNC:42602]	756.492	0.02
LCN15	lipocalin 15 [Source:VGNC Symbol;Acc:VGNC:42611]	598.205	0.05
LDB3	LIM domain binding 3 [Source:VGNC Symbol;Acc:VGNC:42620]	757.708	0.07
LDLR	low density lipoprotein receptor [Source:VGNC Symbol;Acc:VGNC:42622]	553.704	0.09
LDLRAD4	low density lipoprotein receptor class A domain containing 4 [Source:VGNC Symbol;Acc:VGNC:42625]	703.67	0.06
LEMD3	LEM domain containing 3 [Source:VGNC Symbol;Acc:VGNC:42633]	943.213	0.05
LEP	leptin [Source:VGNC Symbol;Acc:VGNC:42637]	575.188	0.07
LGALS2	Canis lupus familiaris galectin 2 (LGALS2), mRNA. [Source:RefSeq mRNA;Acc:NM_001284467]	917.404	0.03
LGALS9	galectin 9 [Source:NCBI gene;Acc:442861]	642.324	0.06
LGALSL	galectin like [Source:VGNC Symbol;Acc:VGNC:42651]	850.087	0.03
LGI4	leucine rich repeat LGI family member 4 [Source:VGNC Symbol;Acc:VGNC:42653]	982.703	0.04
LGR4	leucine rich repeat containing G protein-coupled receptor 4 [Source:VGNC Symbol;Acc:VGNC:42655]	551.675	0.02
LHFPL1	LHFPL tetraspan subfamily member 1 [Source:VGNC Symbol;Acc:VGNC:42657]	779.879	0.03
LIN7B	lin-7 homolog B, crumbs cell polarity complex component [Source:VGNC Symbol;Acc:VGNC:53735]	917.922	0.04
LIN9	lin-9 DREAM MuvB core complex component [Source:VGNC Symbol;Acc:VGNC:42687]	716.542	0.03
LINGO1	leucine rich repeat and Ig domain containing 1 [Source:VGNC Symbol;Acc:VGNC:42688]	584.687	0.05
LLGL1	LLGL1, scribble cell polarity complex component [Source:VGNC Symbol;Acc:VGNC:42704]	937.43	0.05
LMBRD1	LMBR1 domain containing 1 [Source:VGNC Symbol;Acc:VGNC:42712]	616.796	0.16
LMLN	leishmanolysin like peptidase [Source:VGNC Symbol;Acc:VGNC:42716]	825.203	0.04
LMO7	LIM domain 7 [Source:VGNC Symbol;Acc:VGNC:42725]	956.393	0.06
LNX2	ligand of numb-protein X 2 [Source:VGNC Symbol;Acc:VGNC:42732]	516.761	0.03
LPAR1	lysophosphatidic acid receptor 1 [Source:VGNC Symbol;Acc:VGNC:42742]	776.701	0.03
LPAR5	lysophosphatidic acid receptor 5 [Source:VGNC Symbol;Acc:VGNC:42746]	959.446	0.02
LPL	lipoprotein lipase [Source:VGNC Symbol;Acc:VGNC:42754]	983.386	0.01
LRBA	LPS responsive beige-like anchor protein [Source:VGNC Symbol;Acc:VGNC:42757]	758.733	0.05
LRFN4	leucine rich repeat and fibronectin type III domain containing 4 [Source:VGNC Symbol;Acc:VGNC:42763]	908.656	0.05
LRIG3	leucine rich repeats and immunoglobulin like domains 3 [Source:VGNC Symbol;Acc:VGNC:42769]	692.533	0.12
LRP3	LDL receptor related protein 3 [Source:VGNC Symbol;Acc:VGNC:42776]	862.9	0.06
LRRC1	leucine rich repeat containing 1 [Source:VGNC Symbol;Acc:VGNC:42783]	518.985	0.03
LRRC17	leucine rich repeat containing 17 [Source:VGNC Symbol;Acc:VGNC:51879]	660.67	0.08
LRRC2	leucine rich repeat containing 2 [Source:NCBI gene;Acc:476647]	636.861	0.02
LRRC20	leucine rich repeat containing 20 [Source:VGNC Symbol;Acc:VGNC:42789]	959.801	0.05
LRRC24	leucine rich repeat containing 24 [Source:VGNC Symbol;Acc:VGNC:42790]	674.697	0.05
LRRC34	leucine rich repeat containing 34 [Source:VGNC Symbol;Acc:VGNC:49857]	600.653	0.06
LRRC38	leucine rich repeat containing 38 [Source:VGNC Symbol;Acc:VGNC:49847]	854.705	0.04
LRRC4	leucine rich repeat containing 4 [Source:VGNC Symbol;Acc:VGNC:42797]	708.017	0.04
LRRC41	leucine rich repeat containing 41 [Source:VGNC Symbol;Acc:VGNC:42798]	801.279	0.03
LRRC46	leucine rich repeat containing 46 [Source:VGNC Symbol;Acc:VGNC:54968]	625.392	0.06
LRRC49	leucine rich repeat containing 49 [Source:NCBI gene;Acc:487626]	867.862	0.11
LRRN1	leucine rich repeat neuronal 1 [Source:VGNC Symbol;Acc:VGNC:42824]	531.78	0.05
LRRN3	leucine rich repeat neuronal 3 [Source:VGNC Symbol;Acc:VGNC:42826]	508.035	0.01
LSM1	LSM1 homolog, mRNA degradation associated [Source:VGNC Symbol;Acc:VGNC:42838]	723.072	0.02
LSM14B	LSM family member 14B [Source:VGNC Symbol;Acc:VGNC:42842]	653.407	0.04
LSMEM2	leucine rich single-pass membrane protein 2 [Source:VGNC Symbol;Acc:VGNC:42848]	563.695	0.1
LURAP1L	leucine rich adaptor protein 1 like [Source:VGNC Symbol;Acc:VGNC:42867]	725.474	0.04
LUZP1	leucine zipper protein 1 [Source:VGNC Symbol;Acc:VGNC:42868]	644.362	0.09
LY6H	lymphocyte antigen 6 family member H [Source:VGNC Symbol;Acc:VGNC:51776]	813.17	0.1
LYN	LYN proto-oncogene, Src family tyrosine kinase [Source:VGNC Symbol;Acc:VGNC:42882]	563.837	0.07
LYPD6	LY6/PLAUR domain containing 6 [Source:VGNC Symbol;Acc:VGNC:42888]	852.78	0.02
LYRM1	LYR motif containing 1 [Source:VGNC Symbol;Acc:VGNC:42893]	989.063	0.03
LYRM2	LYR motif containing 2 [Source:VGNC Symbol;Acc:VGNC:42894]	733.32	0.06
LYRM7	LYR motif containing 7 [Source:VGNC Symbol;Acc:VGNC:42895]	509.776	0.06
LYST	lysosomal trafficking regulator [Source:VGNC Symbol;Acc:VGNC:42899]	738.916	0.03
LZTS1	leucine zipper tumor suppressor 1 [Source:VGNC Symbol;Acc:VGNC:42905]	880.992	0.04
MAD1L1	mitotic arrest deficient 1 like 1 [Source:VGNC Symbol;Acc:VGNC:42914]	855.701	0.03
MAD2L1BP	MAD2L1 binding protein [Source:VGNC Symbol;Acc:VGNC:42915]	1981.56	0.13
MAG	myelin associated glycoprotein [Source:VGNC Symbol;Acc:VGNC:42923]	990.411	0.04
MAGEB10	melanoma antigen family B, 10 [Source:NCBI gene;Acc:403710]	1590.8	0.02
MAGI1	membrane associated guanylate kinase, WW and PDZ domain containing 1 [Source:NCBI gene;Acc:476565]	1656.04	0.06
MAGI2	membrane associated guanylate kinase, WW and PDZ domain containing 2 [Source:VGNC Symbol;Acc:VGNC:42928]	1197.42	0.04
MAMLD1	mastermind like domain containing 1 [Source:VGNC Symbol;Acc:VGNC:54171]	977.754	0.04
MAN1A1	mannosidase alpha class 1A member 1 [Source:VGNC Symbol;Acc:VGNC:42942]	1463.03	0.08
MANEA	mannosidase endo-alpha [Source:VGNC Symbol;Acc:VGNC:42950]	1518.3	0.03
MAOA	monoamine oxidase A [Source:VGNC Symbol;Acc:VGNC:42953]	1057.25	0.05
MAP1S	microtubule associated protein 1S [Source:VGNC Symbol;Acc:VGNC:42958]	1728.19	0.04
MAP2	microtubule associated protein 2 [Source:VGNC Symbol;Acc:VGNC:42959]	1191.75	0.04
MAP3K10	mitogen-activated protein kinase kinase kinase 10 [Source:VGNC Symbol;Acc:VGNC:53748]	1105.18	0.04
MAP3K11	mitogen-activated protein kinase kinase kinase 11 [Source:VGNC Symbol;Acc:VGNC:42967]	1609.27	0.02
MAP3K3	mitogen-activated protein kinase kinase kinase 3 [Source:VGNC Symbol;Acc:VGNC:42973]	1305.95	0.03
MAP3K9	mitogen-activated protein kinase kinase kinase 9 [Source:VGNC Symbol;Acc:VGNC:42980]	1676.76	0.01
MAP4K1	mitogen-activated protein kinase kinase kinase kinase 1 [Source:VGNC Symbol;Acc:VGNC:42981]	1019.42	0.07
MAP4K3	mitogen-activated protein kinase kinase kinase kinase 3 [Source:VGNC Symbol;Acc:VGNC:42983]	1929.27	0.16
MAP6	microtubule associated protein 6 [Source:VGNC Symbol;Acc:VGNC:42986]	1658.78	0.03
MAP7D3	MAP7 domain containing 3 [Source:VGNC Symbol;Acc:VGNC:42990]	2000.17	0.03
MAPK15	mitogen-activated protein kinase 15 [Source:VGNC Symbol;Acc:VGNC:42996]	998.03	0.03
MAPRE3	microtubule associated protein RP/EB family member 3 [Source:VGNC Symbol;Acc:VGNC:43011]	1677.43	0.02
MARCH9	membrane associated ring-CH-type finger 9 [Source:VGNC Symbol;Acc:VGNC:43021]	1497.33	0.02
MARK4	microtubule affinity regulating kinase 4 [Source:VGNC Symbol;Acc:VGNC:43026]	1059.14	0.08
MASP1	mannan binding lectin serine peptidase 1 [Source:VGNC Symbol;Acc:VGNC:43030]	1878.59	0.05
MAST1	microtubule associated serine/threonine kinase 1 [Source:VGNC Symbol;Acc:VGNC:43032]	1161.79	0.06
MAST3	microtubule associated serine/threonine kinase 3 [Source:VGNC Symbol;Acc:VGNC:43034]	1052.67	0.1
MATR3	matrin 3 [Source:NCBI gene;Acc:474700]	1158.55	0.03
MAU2	MAU2 sister chromatid cohesion factor [Source:VGNC Symbol;Acc:VGNC:43043]	1713.73	0.05
MAVS	mitochondrial antiviral signaling protein [Source:VGNC Symbol;Acc:VGNC:43044]	906.497	0.19
MBD1	methyl-CpG binding domain protein 1 [Source:VGNC Symbol;Acc:VGNC:43049]	1533.15	0.05
MBD4	methyl-CpG binding domain 4, DNA glycosylase [Source:VGNC Symbol;Acc:VGNC:43052]	1603.25	0.02
MBD5	methyl-CpG binding domain protein 5 [Source:VGNC Symbol;Acc:VGNC:43053]	1906.13	0.02
MC1R	melanocortin 1 receptor [Source:NCBI gene;Acc:489652]	1935.53	0.02
MCF2L2	lysosomal associated membrane protein 3 [Source:NCBI gene;Acc:607186]	932.76	0.13
MCTP2	multiple C2 and transmembrane domain containing 2 [Source:VGNC Symbol;Acc:VGNC:43095]	931.313	0.04
MDFI	MyoD family inhibitor [Source:VGNC Symbol;Acc:VGNC:43099]	1951.23	0.02
MDFIC	MyoD family inhibitor domain containing [Source:VGNC Symbol;Acc:VGNC:43100]	1319.32	0.06
ME3	malic enzyme 3 [Source:VGNC Symbol;Acc:VGNC:43111]	1862.27	0.04
MECP2	methyl-CpG binding protein 2 [Source:VGNC Symbol;Acc:VGNC:43115]	1115.35	0.03
MED12L	mediator complex subunit 12 like [Source:VGNC Symbol;Acc:VGNC:43121]	1900.39	0.1
MED14	mediator complex subunit 14 [Source:VGNC Symbol;Acc:VGNC:43124]	1544.63	0.05
MED19	mediator complex subunit 19 [Source:VGNC Symbol;Acc:VGNC:43128]	978.127	0.04
MED20	mediator complex subunit 20 [Source:VGNC Symbol;Acc:VGNC:43129]	1611.21	0.13
MED21	mediator complex subunit 21 [Source:VGNC Symbol;Acc:VGNC:57444]	1006.43	0.14
MED9	mediator complex subunit 9 [Source:VGNC Symbol;Acc:VGNC:43142]	932.357	0.16
MEF2C	myocyte enhancer factor 2C [Source:VGNC Symbol;Acc:VGNC:43144]	1395.68	0.05
MEF2D	myocyte enhancer factor 2D [Source:VGNC Symbol;Acc:VGNC:43145]	1881.49	0.06
MEGF8	multiple EGF like domains 8 [Source:VGNC Symbol;Acc:VGNC:43148]	1632.12	0.01
MEIS1	Meis homeobox 1 [Source:VGNC Symbol;Acc:VGNC:43153]	1042.61	0.05
MEOX1	mesenchyme homeobox 1 [Source:VGNC Symbol;Acc:VGNC:43157]	1475.3	0.01
MEOX2	mesenchyme homeobox 2 [Source:VGNC Symbol;Acc:VGNC:43158]	1910.32	0.02
MET	MET proto-oncogene, receptor tyrosine kinase [Source:VGNC Symbol;Acc:VGNC:43166]	1340.9	0.06
METAP1	methionyl aminopeptidase 1 [Source:VGNC Symbol;Acc:VGNC:43167]	1545.33	0.1
METTL11B	methyltransferase like 11B [Source:VGNC Symbol;Acc:VGNC:43170]	1581.04	0.07
METTL16	methyltransferase like 16 [Source:VGNC Symbol;Acc:VGNC:43172]	965.023	0.07
METTL24	methyltransferase like 24 [Source:HGNC Symbol;Acc:HGNC:21566]	1159.01	0.05
MEX3C	mex-3 RNA binding family member C [Source:VGNC Symbol;Acc:VGNC:43185]	1835.41	0.09
MFNG	MFNG O-fucosylpeptide 3-beta-N-acetylglucosaminyltransferase [Source:VGNC Symbol;Acc:VGNC:43194]	1819.92	0.06
MFSD3	major facilitator superfamily domain containing 3 [Source:VGNC Symbol;Acc:VGNC:43202]	1628.21	0.11
MFSD6	major facilitator superfamily domain containing 6 [Source:VGNC Symbol;Acc:VGNC:43205]	1477.86	0.04
MGAT4A	alpha-1,3-mannosyl-glycoprotein 4-beta-N-acetylglucosaminyltransferase A [Source:VGNC Symbol;Acc:VGNC:54527]	1739.6	0.07
MICALL1	MICAL like 1 [Source:VGNC Symbol;Acc:VGNC:54528]	1380.15	0.09
MICU3	mitochondrial calcium uptake family member 3 [Source:VGNC Symbol;Acc:VGNC:51813]	1641.88	0.03
MID1	midline 1 [Source:VGNC Symbol;Acc:VGNC:43222]	1967.8	0.02
MIDN	midnolin [Source:VGNC Symbol;Acc:VGNC:43225]	1697.44	0.09
MINK1	misshapen like kinase 1 [Source:VGNC Symbol;Acc:VGNC:53424]	1455.11	0.06
MIPOL1	mirror-image polydactyly 1 [Source:VGNC Symbol;Acc:VGNC:43243]	1869.69	0.02
MKKS	McKusick-Kaufman syndrome [Source:NCBI gene;Acc:485771]	1593.89	0.02
MKRN2	makorin ring finger protein 2 [Source:VGNC Symbol;Acc:VGNC:43252]	1868.63	0.07
MLXIP	MLX interacting protein [Source:VGNC Symbol;Acc:VGNC:43268]	1740.87	0.07
MMD	monocyte to macrophage differentiation associated [Source:VGNC Symbol;Acc:VGNC:43270]	908.939	0.06
MMP14	matrix metallopeptidase 14 [Source:VGNC Symbol;Acc:VGNC:43277]	1395.14	0.03
MMP24	matrix metallopeptidase 24 [Source:VGNC Symbol;Acc:VGNC:43283]	1555.91	0.08
MMRN2	multimerin 2 [Source:VGNC Symbol;Acc:VGNC:43292]	1256.12	0.05
MN1	MN1 proto-oncogene, transcriptional regulator [Source:VGNC Symbol;Acc:VGNC:52951]	1872.77	0.04
MNAT1	MNAT1, CDK activating kinase assembly factor [Source:VGNC Symbol;Acc:VGNC:43295]	932.533	0.07
MNX1	motor neuron and pancreas homeobox 1 [Source:VGNC Symbol;Acc:VGNC:56080]	1047.81	0.05
MOB3C	MOB kinase activator 3C [Source:VGNC Symbol;Acc:VGNC:43304]	1936.53	0.05
MOK	MOK protein kinase [Source:VGNC Symbol;Acc:VGNC:43312]	1133.83	0.04
MORC3	MORC family CW-type zinc finger 3 [Source:VGNC Symbol;Acc:VGNC:43318]	1062.59	0.04
MORF4L1	mortality factor 4 like 1 [Source:VGNC Symbol;Acc:VGNC:56001]	1451.06	0.11
MOSPD1	motile sperm domain containing 1 [Source:VGNC Symbol;Acc:VGNC:43324]	1953.92	0.02
MOSPD2	motile sperm domain containing 2 [Source:VGNC Symbol;Acc:VGNC:43325]	1657.25	0.08
MOV10	Mov10 RISC complex RNA helicase [Source:VGNC Symbol;Acc:VGNC:43327]	1769.2	0.05
MOV10L1	Mov10 like RISC complex RNA helicase 1 [Source:VGNC Symbol;Acc:VGNC:43328]	1218.61	0.02
MOXD1	monooxygenase DBH like 1 [Source:VGNC Symbol;Acc:VGNC:43329]	1604.15	0.02
MPO	myeloperoxidase [Source:VGNC Symbol;Acc:VGNC:43341]	1034.68	0.01
MPP2	membrane palmitoylated protein 2 [Source:VGNC Symbol;Acc:VGNC:43343]	1388.15	0.14
MRAS	muscle RAS oncogene homolog [Source:VGNC Symbol;Acc:VGNC:43358]	1053.77	0.08
MRC1	mannose receptor C-type 1 [Source:VGNC Symbol;Acc:VGNC:43359]	1673.45	0.07
MRO	maestro [Source:VGNC Symbol;Acc:VGNC:43369]	1473.29	0.05
MROH1	maestro heat like repeat family member 1 [Source:VGNC Symbol;Acc:VGNC:43370]	1371.6	0.04
MRPL14	mitochondrial ribosomal protein L14 [Source:VGNC Symbol;Acc:VGNC:43379]	1141.31	0.02
MRPL27	mitochondrial ribosomal protein L27 [Source:VGNC Symbol;Acc:VGNC:43388]	1817.55	0.06
MRPL47	mitochondrial ribosomal protein L47 [Source:VGNC Symbol;Acc:VGNC:43401]	1177.75	0.03
MRPL51	mitochondrial ribosomal protein L51 [Source:VGNC Symbol;Acc:VGNC:43404]	1846.5	0.07
MRPS11	mitochondrial ribosomal protein S11 [Source:VGNC Symbol;Acc:VGNC:43409]	1495.48	0.04
MRPS25	mitochondrial ribosomal protein S25 [Source:VGNC Symbol;Acc:VGNC:43416]	1969.03	0.08
MSH2	mutS homolog 2 [Source:VGNC Symbol;Acc:VGNC:43438]	1617.33	0.11
MSL3	MSL complex subunit 3 [Source:VGNC Symbol;Acc:VGNC:54173]	919.652	0.04
MSRB2	methionine sulfoxide reductase B2 [Source:VGNC Symbol;Acc:VGNC:43450]	1222.48	0.05
MSX2	msh homeobox 2 [Source:VGNC Symbol;Acc:VGNC:43455]	1723.56	0.03
MT4	metallothionein 4 [Source:VGNC Symbol;Acc:VGNC:52145]	947.831	0.06
MTA1	metastasis associated 1 [Source:VGNC Symbol;Acc:VGNC:43456]	1556.73	0.07
MTCL1	microtubule crosslinking factor 1 [Source:VGNC Symbol;Acc:VGNC:43460]	632.507	0.03
MTFMT	mitochondrial methionyl-tRNA formyltransferase [Source:VGNC Symbol;Acc:VGNC:43468]	1387.21	0.03
MTG2	mitochondrial ribosome associated GTPase 2 [Source:VGNC Symbol;Acc:VGNC:43471]	1253.56	0.02
MTHFD1L	methylenetetrahydrofolate dehydrogenase (NADP+ dependent) 1 like [Source:NCBI gene;Acc:476245]	1437.08	0.08
MTR	5-methyltetrahydrofolate-homocysteine methyltransferase [Source:VGNC Symbol;Acc:VGNC:43491]	1796.11	0.05
MTTP	microsomal triglyceride transfer protein [Source:VGNC Symbol;Acc:VGNC:43495]	1074.58	0.05
MTURN	maturin, neural progenitor differentiation regulator homolog [Source:VGNC Symbol;Acc:VGNC:54788]	1427.16	0.02
MTX2	metaxin 2 [Source:VGNC Symbol;Acc:VGNC:53101]	985.496	0.05
MUTYH	mutY DNA glycosylase [Source:VGNC Symbol;Acc:VGNC:43505]	1397.07	0.04
MXD1	MAX dimerization protein 1 [Source:VGNC Symbol;Acc:VGNC:43513]	1458.97	0.06
MXD3	MAX dimerization protein 3 [Source:VGNC Symbol;Acc:VGNC:51904]	1636.63	0.16
MXD4	MAX dimerization protein 4 [Source:VGNC Symbol;Acc:VGNC:43514]	1760.11	0.04
MYC	MYC proto-oncogene, bHLH transcription factor [Source:VGNC Symbol;Acc:VGNC:43527]	1962.71	0.08
MYH7	myosin heavy chain 7 [Source:VGNC Symbol;Acc:VGNC:50547]	1107.88	0.1
MYH7B	myosin heavy chain 7B [Source:VGNC Symbol;Acc:VGNC:43539]	1674.21	0.13
MYH9	myosin heavy chain 9 [Source:VGNC Symbol;Acc:VGNC:43540]	959.956	0.02
MYL1	myosin light chain 1 [Source:VGNC Symbol;Acc:VGNC:43541]	1383.64	0.03
MYL2	myosin light chain 2 [Source:VGNC Symbol;Acc:VGNC:43543]	1488.71	0.02
MYL6B	myosin light chain 6B [Source:VGNC Symbol;Acc:VGNC:43546]	969.19	0.02
MYL9	myosin light chain 9 [Source:VGNC Symbol;Acc:VGNC:43547]	1913.06	0.02
MYLIP	myosin regulatory light chain interacting protein [Source:VGNC Symbol;Acc:VGNC:43548]	928.501	0.05
MYLPF	myosin light chain, phosphorylatable, fast skeletal muscle [Source:VGNC Symbol;Acc:VGNC:43552]	1279.8	0.06
MYO15A	myosin XVA [Source:VGNC Symbol;Acc:VGNC:43555]	1352.17	0.05
MYO16	myosin XVI [Source:VGNC Symbol;Acc:VGNC:43556]	1727.04	0.04
MYO7A	myosin VIIA [Source:VGNC Symbol;Acc:VGNC:43572]	1510.13	0.05
MYOC	myocilin [Source:VGNC Symbol;Acc:VGNC:43576]	1459.47	0.02
NAA60	N(alpha)-acetyltransferase 60, NatF catalytic subunit [Source:NCBI gene;Acc:609456]	1789.67	0.06
NADK	NAD kinase [Source:VGNC Symbol;Acc:VGNC:43605]	1178.74	0.06
NAF1	nuclear assembly factor 1 ribonucleoprotein [Source:NCBI gene;Acc:475486]	1805.82	0.05
NANOS2	nanos C2HC-type zinc finger 2 [Source:VGNC Symbol;Acc:VGNC:43614]	1886.43	0.06
NANOS3	nanos homolog 3 (Drosophila) [Source:NCBI gene;Acc:484912]	1858.24	0.03
NAP1L3	nucleosome assembly protein 1 like 3 [Source:VGNC Symbol;Acc:VGNC:43616]	1053.96	0.08
NAP1L5	nucleosome assembly protein 1 like 5 [Source:VGNC Symbol;Acc:VGNC:43618]	1915.18	0.1
NAT8L	N-acetyltransferase 8 like [Source:VGNC Symbol;Acc:VGNC:43628]	1733.65	0.08
NBEAL1	neurobeachin like 1 [Source:VGNC Symbol;Acc:VGNC:43633]	1840.47	0.02
NCAPD2	non-SMC condensin I complex subunit D2 [Source:VGNC Symbol;Acc:VGNC:43639]	951.904	0.05
NCCRP1	non-specific cytotoxic cell receptor protein 1 homolog (zebrafish) [Source:NCBI gene;Acc:612546]	1163.86	0.05
NCF2	neutrophil cytosolic factor 2 [Source:VGNC Symbol;Acc:VGNC:43650]	1418.72	0.09
NCLN	nicalin [Source:VGNC Symbol;Acc:VGNC:43658]	1169.89	0.07
NCOA7	nuclear receptor coactivator 7 [Source:VGNC Symbol;Acc:VGNC:43664]	1455.36	0.05
NCR1	Canis lupus familiaris natural cytotoxicity triggering receptor 1 (NCR1), mRNA. [Source:RefSeq mRNA;Acc:NM_001284448]	1195.4	0.04
NCS1	neuronal calcium sensor 1 [Source:VGNC Symbol;Acc:VGNC:43667]	1241.09	0.07
NDP	NDP, norrin cystine knot growth factor [Source:VGNC Symbol;Acc:VGNC:43678]	1171.84	0.11
NDRG3	NDRG family member 3 [Source:VGNC Symbol;Acc:VGNC:43680]	1074.09	0.02
NDST3	N-deacetylase and N-sulfotransferase 3 [Source:VGNC Symbol;Acc:VGNC:43683]	1304.92	0.04
NDUFB10	NADH:ubiquinone oxidoreductase subunit B10 [Source:VGNC Symbol;Acc:VGNC:43699]	1133.8	0.07
NDUFS1	NADH:ubiquinone oxidoreductase core subunit S1 [Source:VGNC Symbol;Acc:VGNC:57390]	1256.08	0.06
NDUFS8	NADH:ubiquinone oxidoreductase core subunit S8 [Source:VGNC Symbol;Acc:VGNC:51883]	1319.03	0.02
NDUFV3	NADH:ubiquinone oxidoreductase subunit V3 [Source:VGNC Symbol;Acc:VGNC:43712]	1040.88	0.06
NEK11	NIMA related kinase 11 [Source:VGNC Symbol;Acc:VGNC:52894]	1246.62	0.02
NELL2	neural EGFL like 2 [Source:VGNC Symbol;Acc:VGNC:43740]	1103.33	0.04
NEO1	neogenin 1 [Source:VGNC Symbol;Acc:VGNC:43745]	1622.94	0.09
NET1	neuroepithelial cell transforming 1 [Source:VGNC Symbol;Acc:VGNC:43747]	1789.46	0.02
NFATC2IP	nuclear factor of activated T cells 2 interacting protein [Source:VGNC Symbol;Acc:VGNC:43768]	964.822	0.1
NFATC3	nuclear factor of activated T cells 3 [Source:VGNC Symbol;Acc:VGNC:43769]	1319.92	0.05
NFE2L1	nuclear factor, erythroid 2 like 1 [Source:VGNC Symbol;Acc:VGNC:43772]	1708.08	0.04
NFIC	nuclear factor I C [Source:VGNC Symbol;Acc:VGNC:43777]	1918.83	0.04
NFKB1	nuclear factor kappa B subunit 1 [Source:VGNC Symbol;Acc:VGNC:43780]	1987.15	0.06
NFKBIA	NFKB inhibitor alpha [Source:VGNC Symbol;Acc:VGNC:43782]	1448.01	0.04
NFU1	NFU1 iron-sulfur cluster scaffold [Source:VGNC Symbol;Acc:VGNC:43787]	1767	0.03
NFX1	nuclear transcription factor, X-box binding 1 [Source:VGNC Symbol;Acc:VGNC:43788]	1303.31	0.02
NHLH1	nescient helix-loop-helix 1 [Source:VGNC Symbol;Acc:VGNC:43798]	982.145	0.03
NHSL1	NHS like 1 [Source:VGNC Symbol;Acc:VGNC:43805]	1326.88	0.01
NIM1K	NIM1 serine/threonine protein kinase [Source:VGNC Symbol;Acc:VGNC:51906]	1988.68	0.03
NINJ2	ninjurin 2 [Source:VGNC Symbol;Acc:VGNC:43812]	960.177	0.04
NINL	ninein like [Source:VGNC Symbol;Acc:VGNC:43813]	1588.84	0.07
NIPA2	NIPA magnesium transporter 2 [Source:VGNC Symbol;Acc:VGNC:53151]	1228.81	0.04
NIPAL2	NIPA like domain containing 2 [Source:VGNC Symbol;Acc:VGNC:43816]	1188.01	0.14
NIPAL3	NIPA like domain containing 3 [Source:VGNC Symbol;Acc:VGNC:43817]	1223.35	0.08
NKAIN4	sodium/potassium transporting ATPase interacting 4 [Source:VGNC Symbol;Acc:VGNC:43825]	1292.96	0.04
NME1	non-metastatic cells 1, protein (NM23A) expressed in [Source:NCBI gene;Acc:480558]	1779.2	0.07
NME9	NME/NM23 family member 9 [Source:VGNC Symbol;Acc:VGNC:43860]	1018.68	0.05
NMRK1	nicotinamide riboside kinase 1 [Source:VGNC Symbol;Acc:VGNC:43865]	1577.14	0.02
NMUR2	neuromedin U receptor 2 [Source:VGNC Symbol;Acc:VGNC:43867]	1114.37	0.03
NODAL	nodal growth differentiation factor [Source:VGNC Symbol;Acc:VGNC:43879]	1744.55	0.08
NOL6	nucleolar protein 6 [Source:VGNC Symbol;Acc:VGNC:43883]	1948.21	0.11
NOLC1	nucleolar and coiled-body phosphoprotein 1 [Source:VGNC Symbol;Acc:VGNC:43885]	1378.17	0.03
NOP14	NOP14 nucleolar protein [Source:VGNC Symbol;Acc:VGNC:43887]	1132.87	0.04
NOS2	Canis lupus familiaris nitric oxide synthase 2 (NOS2), mRNA. [Source:RefSeq mRNA;Acc:NM_001313848]	1436.93	0.06
NOSIP	nitric oxide synthase interacting protein [Source:VGNC Symbol;Acc:VGNC:53744]	1906.93	0.07
NOTCH1	notch receptor 1 [Source:VGNC Symbol;Acc:VGNC:43898]	1160.18	0.03
NOVA1	NOVA alternative splicing regulator 1 [Source:VGNC Symbol;Acc:VGNC:43902]	1896.08	0.02
NOXO1	NADPH oxidase organizer 1 [Source:VGNC Symbol;Acc:VGNC:43907]	1877.9	0.05
NPEPPS	aminopeptidase puromycin sensitive [Source:NCBI gene;Acc:480538]	1813.17	0.14
NPM1	nucleophosmin 1 [Source:NCBI gene;Acc:479292]	1012.69	0.04
NPPC	natriuretic peptide C [Source:VGNC Symbol;Acc:VGNC:43927]	1658.21	0.04
NPY1R	neuropeptide Y receptor Y1 [Source:VGNC Symbol;Acc:VGNC:43937]	1494.88	0.06
NR1I3	nuclear receptor subfamily 1 group I member 3 [Source:VGNC Symbol;Acc:VGNC:43945]	1204.88	0.02
NR4A2	nuclear receptor subfamily 4 group A member 2 [Source:VGNC Symbol;Acc:VGNC:43955]	1506.17	0.15
NRAS	NRAS proto-oncogene, GTPase [Source:VGNC Symbol;Acc:VGNC:43959]	1701.81	0.03
NRBF2	nuclear receptor binding factor 2 [Source:VGNC Symbol;Acc:VGNC:43960]	1862.12	0.03
NRCAM	neuronal cell adhesion molecule [Source:VGNC Symbol;Acc:VGNC:43963]	1806.77	0.03
NRG2	neuregulin 2 [Source:VGNC Symbol;Acc:VGNC:43968]	1357.83	0.02
NRROS	negative regulator of reactive oxygen species [Source:NCBI gene;Acc:488032]	1096.12	0.05
NRSN1	neurensin 1 [Source:VGNC Symbol;Acc:VGNC:43976]	1897.15	0.02
NSRP1	nuclear speckle splicing regulatory protein 1 [Source:VGNC Symbol;Acc:VGNC:43989]	1222.78	0.04
NTF4	neurotrophin 4 [Source:VGNC Symbol;Acc:VGNC:44003]	1457.49	0.03
NTM	neurotrimin [Source:VGNC Symbol;Acc:VGNC:44005]	1546.14	0.11
NTSR1	neurotensin receptor 1 [Source:VGNC Symbol;Acc:VGNC:44014]	1089.8	0.09
NUAK2	NUAK family kinase 2 [Source:VGNC Symbol;Acc:VGNC:53124]	1095.72	0.06
NUB1	negative regulator of ubiquitin like proteins 1 [Source:VGNC Symbol;Acc:VGNC:44016]	1820.66	0.07
NUBP1	nucleotide binding protein 1 [Source:VGNC Symbol;Acc:VGNC:44017]	1895.63	0.09
NUBP2	nucleotide binding protein 2 [Source:VGNC Symbol;Acc:VGNC:44018]	1950.58	0.04
NUBPL	nucleotide binding protein like [Source:VGNC Symbol;Acc:VGNC:44019]	1552.9	0.04
NUDCD1	NudC domain containing 1 [Source:VGNC Symbol;Acc:VGNC:44022]	1962.78	0.09
NUDT1	nudix hydrolase 1 [Source:VGNC Symbol;Acc:VGNC:44024]	1815.9	0.06
NUMA1	nuclear mitotic apparatus protein 1 [Source:VGNC Symbol;Acc:VGNC:44042]	1440.24	0.1
NUP43	nucleoporin 43 [Source:VGNC Symbol;Acc:VGNC:44055]	958.68	0.02
NUP54	nucleoporin 54 [Source:VGNC Symbol;Acc:VGNC:44057]	1882.34	0.04
NXN	nucleoredoxin [Source:VGNC Symbol;Acc:VGNC:44073]	1892.77	0.04
NXT2	nuclear transport factor 2 like export factor 2 [Source:VGNC Symbol;Acc:VGNC:44080]	1536.95	0.05
NYNRIN	NYN domain and retroviral integrase containing [Source:VGNC Symbol;Acc:VGNC:44083]	994.828	0.03
OARD1	O-acyl-ADP-ribose deacylase 1 [Source:VGNC Symbol;Acc:VGNC:44085]	1063.78	0.01
OAS1	2'-5'-oligoadenylate synthetase 1 [Source:VGNC Symbol;Acc:VGNC:44086]	1830.67	0.13
OAS2	2'-5'-oligoadenylate synthetase 2 [Source:VGNC Symbol;Acc:VGNC:44087]	1714.24	0.02
OAT	ornithine aminotransferase [Source:VGNC Symbol;Acc:VGNC:53005]	1122.38	0.05
OCEL1	occludin/ELL domain containing 1 [Source:NCBI gene;Acc:100855852]	1885.6	0.14
OCRL	OCRL, inositol polyphosphate-5-phosphatase [Source:VGNC Symbol;Acc:VGNC:44095]	1158.04	0.06
OGDHL	oxoglutarate dehydrogenase like [Source:VGNC Symbol;Acc:VGNC:44104]	2283.89	0.08
OGFOD3	2-oxoglutarate and iron dependent oxygenase domain containing 3 [Source:VGNC Symbol;Acc:VGNC:44107]	1903.86	0.03
OLFM1	olfactomedin 1 [Source:VGNC Symbol;Acc:VGNC:55713]	1303.87	0.03
OLFM2	olfactomedin 2 [Source:VGNC Symbol;Acc:VGNC:44113]	1074.16	0.08
OLFM4	olfactomedin 4 [Source:VGNC Symbol;Acc:VGNC:49706]	2403.31	0.02
OPA3	OPA3, outer mitochondrial membrane lipid metabolism regulator [Source:VGNC Symbol;Acc:VGNC:44126]	664.278	0.06
OPHN1	oligophrenin 1 [Source:VGNC Symbol;Acc:VGNC:44128]	3314	0.02
OPN1SW	opsin 1, short wave sensitive [Source:VGNC Symbol;Acc:VGNC:44129]	833.709	0.17
OPN4	opsin 4 [Source:VGNC Symbol;Acc:VGNC:51909]	2934.01	0.15
OPRL1	opioid related nociceptin receptor 1 [Source:VGNC Symbol;Acc:VGNC:44134]	1843.21	0.05
OR5C1	olfactory receptor, family 5, subfamily C, member 1 [Source:NCBI gene;Acc:609809]	2436.11	0.11
OR6P1	Canis lupus familiaris olfactory receptor, family 6, subfamily P, member 1 (OR6P1), mRNA. [Source:RefSeq mRNA;Acc:NM_001313856]	3998.57	0.19
OSBPL8	oxysterol binding protein like 8 [Source:VGNC Symbol;Acc:VGNC:44158]	1403.44	0.1
OSR1	odd-skipped related transcription factor 1 [Source:VGNC Symbol;Acc:VGNC:44168]	2755.32	0.02
OSTC	oligosaccharyltransferase complex non-catalytic subunit [Source:VGNC Symbol;Acc:VGNC:44170]	1003.73	0.18
OTUB2	OTU deubiquitinase, ubiquitin aldehyde binding 2 [Source:VGNC Symbol;Acc:VGNC:44183]	913.426	0.05
OTUD3	OTU deubiquitinase 3 [Source:VGNC Symbol;Acc:VGNC:44185]	2380.01	0.06
OTUD5	OTU deubiquitinase 5 [Source:VGNC Symbol;Acc:VGNC:44187]	2872.6	0.05
OXGR1	oxoglutarate receptor 1 [Source:VGNC Symbol;Acc:VGNC:57450]	3669.77	0.07
OXR1	oxidation resistance 1 [Source:VGNC Symbol;Acc:VGNC:44203]	1263.96	0.04
OXSR1	oxidative stress responsive kinase 1 [Source:VGNC Symbol;Acc:VGNC:44205]	1178.95	0.17
OXTR	oxytocin receptor [Source:VGNC Symbol;Acc:VGNC:44206]	1894.69	0.03
P2RY11		705.359	0.03
P4HB	prolyl 4-hydroxylase subunit beta [Source:VGNC Symbol;Acc:VGNC:44225]	3367.02	0.05
PABPC4	hes related family bHLH transcription factor with YRPW motif-like [Source:NCBI gene;Acc:607804]	1103.6	0.04
PABPC5	poly(A) binding protein cytoplasmic 5 [Source:NCBI gene;Acc:492002]	2021.97	0.04
PABPN1	poly(A) binding protein nuclear 1 [Source:VGNC Symbol;Acc:VGNC:50550]	3699.14	0.17
PACS1	phosphofurin acidic cluster sorting protein 1 [Source:VGNC Symbol;Acc:VGNC:44229]	2832.79	0.03
PACSIN1	protein kinase C and casein kinase substrate in neurons 1 [Source:VGNC Symbol;Acc:VGNC:44231]	1652.92	0.03
PACSIN3	protein kinase C and casein kinase substrate in neurons 3 [Source:VGNC Symbol;Acc:VGNC:44233]	2432.46	0.02
PADI2	peptidyl arginine deiminase 2 [Source:VGNC Symbol;Acc:VGNC:44235]	3839.84	0.11
PAIP2B	poly(A) binding protein interacting protein 2B [Source:NCBI gene;Acc:475800]	3158.49	0.03
PALM	paralemmin [Source:VGNC Symbol;Acc:VGNC:54980]	1679.71	0.04
PALM3	paralemmin 3 [Source:VGNC Symbol;Acc:VGNC:44248]	1481.8	0.15
PAN2	poly(A) specific ribonuclease subunit PAN2 [Source:VGNC Symbol;Acc:VGNC:54530]	3683.17	0.03
PAN3	poly(A) specific ribonuclease subunit PAN3 [Source:NCBI gene;Acc:486024]	1236.25	0.06
PANK2	pantothenate kinase 2 [Source:VGNC Symbol;Acc:VGNC:54724]	2472.18	0.03
PAPSS1	3'-phosphoadenosine 5'-phosphosulfate synthase 1 [Source:VGNC Symbol;Acc:VGNC:44258]	1341.93	0.17
PAQR4	progestin and adipoQ receptor family member 4 [Source:VGNC Symbol;Acc:VGNC:44260]	3935.58	0.11
PAQR8	progestin and adipoQ receptor family member 8 [Source:VGNC Symbol;Acc:VGNC:57227]	3406.6	0.04
PARD6A	par-6 family cell polarity regulator alpha [Source:VGNC Symbol;Acc:VGNC:44265]	3529.97	0.02
PARD6G	par-6 family cell polarity regulator gamma [Source:VGNC Symbol;Acc:VGNC:53749]	3169.93	0.08
PARN	poly(A)-specific ribonuclease [Source:VGNC Symbol;Acc:VGNC:53535]	718.782	0.06
PARP1	poly(ADP-ribose) polymerase 1 [Source:VGNC Symbol;Acc:VGNC:53874]	3510.38	0.02
PARP11	poly(ADP-ribose) polymerase family member 11 [Source:NCBI gene;Acc:477722]	2346.55	0.06
PARP16	poly(ADP-ribose) polymerase family member 16 [Source:NCBI gene;Acc:610816]	1799.28	0.02
PATL2	PAT1 homolog 2 [Source:VGNC Symbol;Acc:VGNC:44273]	3525.33	0.15
PATZ1	POZ/BTB and AT hook containing zinc finger 1 [Source:VGNC Symbol;Acc:VGNC:44274]	827.731	0.05
PAX4	paired box 4 [Source:NCBI gene;Acc:482268]	3186.74	0.02
PCCA	propionyl-CoA carboxylase subunit alpha [Source:VGNC Symbol;Acc:VGNC:44292]	2797	0.05
PCDH1	protocadherin 1 [Source:VGNC Symbol;Acc:VGNC:44294]	1579.73	0.14
PCGF2	polycomb group ring finger 2 [Source:VGNC Symbol;Acc:VGNC:44301]	2909.02	0.03
PCSK6	proprotein convertase subtilisin/kexin type 6 [Source:VGNC Symbol;Acc:VGNC:53196]	1235.94	0.03
PDE12	phosphodiesterase 12 [Source:VGNC Symbol;Acc:VGNC:44347]	1698.67	0.03
PDE3A	phosphodiesterase 3A [Source:VGNC Symbol;Acc:VGNC:44352]	3391.16	0.02
PDE6D	phosphodiesterase 6D [Source:VGNC Symbol;Acc:VGNC:44360]	743.619	0.03
PDE6G	phosphodiesterase 6G [Source:VGNC Symbol;Acc:VGNC:44361]	1943.77	0.04
PDE9A	phosphodiesterase 9A [Source:VGNC Symbol;Acc:VGNC:44367]	1556.09	0.03
PDHA1	pyruvate dehydrogenase E1 alpha 1 subunit [Source:VGNC Symbol;Acc:VGNC:54179]	3636.11	0.03
PDHX	pyruvate dehydrogenase complex component X [Source:VGNC Symbol;Acc:VGNC:44375]	3780.89	0.06
PDLIM4	PDZ and LIM domain 4 [Source:VGNC Symbol;Acc:VGNC:44386]	1355.21	0.03
PDPK1	3-phosphoinositide dependent protein kinase 1 [Source:VGNC Symbol;Acc:VGNC:54055]	1231.09	0.04
PDSS1	decaprenyl diphosphate synthase subunit 1 [Source:VGNC Symbol;Acc:VGNC:44394]	730.863	0.05
PDSS2	decaprenyl diphosphate synthase subunit 2 [Source:VGNC Symbol;Acc:VGNC:44395]	751.141	0.05
PDZD11	PDZ domain containing 11 [Source:VGNC Symbol;Acc:VGNC:44399]	3125.74	0.01
PDZK1IP1	PDZK1 interacting protein 1 [Source:VGNC Symbol;Acc:VGNC:44404]	558.683	0.04
PEA15	proliferation and apoptosis adaptor protein 15 [Source:VGNC Symbol;Acc:VGNC:44406]	3074.27	0.02
PELP1	proline, glutamate and leucine rich protein 1 [Source:VGNC Symbol;Acc:VGNC:44417]	1415.07	0.03
PEX11G	peroxisomal biogenesis factor 11 gamma [Source:VGNC Symbol;Acc:VGNC:44428]	3458.1	0.02
PEX3	peroxisomal biogenesis factor 3 [Source:VGNC Symbol;Acc:VGNC:44434]	3509.18	0.03
PEX5L	peroxisomal biogenesis factor 5 like [Source:VGNC Symbol;Acc:VGNC:44436]	858.144	0.04
PFDN6	prefoldin subunit 6 [Source:VGNC Symbol;Acc:VGNC:44441]	1022.6	0.07
PFN3	profilin 3 [Source:VGNC Symbol;Acc:VGNC:44449]	952.258	0.04
PGM1	phosphoglucomutase 1 [Source:VGNC Symbol;Acc:VGNC:44463]	1085.51	0.13
PGRMC2	progesterone receptor membrane component 2 [Source:VGNC Symbol;Acc:VGNC:44471]	1298.46	0.09
PHC1	polyhomeotic homolog 1 [Source:VGNC Symbol;Acc:VGNC:44477]	1709.54	0.01
PHF11	PHD finger protein 11 [Source:VGNC Symbol;Acc:VGNC:44481]	900.724	0.03
PHF14	PHD finger protein 14 [Source:VGNC Symbol;Acc:VGNC:44483]	1303.39	0.1
PHF20	PHD finger protein 20 [Source:VGNC Symbol;Acc:VGNC:44485]	1764.23	0.09
PHF20L1	PHD finger protein 20 like 1 [Source:VGNC Symbol;Acc:VGNC:44486]	908.554	0.02
PHOSPHO1	phosphoethanolamine/phosphocholine phosphatase [Source:VGNC Symbol;Acc:VGNC:49702]	1235.79	0.03
PI16	peptidase inhibitor 16 [Source:VGNC Symbol;Acc:VGNC:44515]	1703.3	0.03
PIANP	PILR alpha associated neural protein [Source:VGNC Symbol;Acc:VGNC:44518]	1778.62	0.08
PIAS3	protein inhibitor of activated STAT 3 [Source:VGNC Symbol;Acc:VGNC:44521]	1575.46	0.12
PIGK	phosphatidylinositol glycan anchor biosynthesis class K [Source:VGNC Symbol;Acc:VGNC:44535]	1731.17	0.03
PIGQ	phosphatidylinositol glycan anchor biosynthesis class Q [Source:VGNC Symbol;Acc:VGNC:44539]	1549.16	0.03
PIK3C3	phosphatidylinositol 3-kinase catalytic subunit type 3 [Source:VGNC Symbol;Acc:VGNC:44554]	1275.01	0.05
PIK3CD	phosphatidylinositol-4,5-bisphosphate 3-kinase catalytic subunit delta [Source:VGNC Symbol;Acc:VGNC:44557]	1736.83	0.02
PIK3R4	phosphoinositide-3-kinase regulatory subunit 4 [Source:VGNC Symbol;Acc:VGNC:44561]	1314.48	0.06
PIKFYVE	phosphoinositide kinase, FYVE-type zinc finger containing [Source:VGNC Symbol;Acc:VGNC:44564]	1925.67	0.04
PIM1	Pim-1 proto-oncogene, serine/threonine kinase [Source:NCBI gene;Acc:481772]	1933.93	0.04
PINLYP	phospholipase A2 inhibitor and LY6/PLAUR domain containing [Source:VGNC Symbol;Acc:VGNC:44568]	1059.52	0.04
PIP5KL1	phosphatidylinositol-4-phosphate 5-kinase like 1 [Source:VGNC Symbol;Acc:VGNC:44577]	924.677	0.07
PITPNA	phosphatidylinositol transfer protein alpha [Source:VGNC Symbol;Acc:VGNC:44583]	1429.51	0.07
PKLR	pyruvate kinase L/R [Source:VGNC Symbol;Acc:VGNC:44609]	1723.1	0.03
PLA2G1B	phospholipase A2 group IB [Source:VGNC Symbol;Acc:VGNC:44622]	1391.93	0.08
PLA2G4E	phospholipase A2 group IVE [Source:VGNC Symbol;Acc:VGNC:44628]	1876.8	0.11
PLA2G4F	phospholipase A2 group IVF [Source:VGNC Symbol;Acc:VGNC:44629]	1515.02	0.01
PLAA	phospholipase A2 activating protein [Source:VGNC Symbol;Acc:VGNC:44634]	1364.15	0.08
PLAGL1	PLAG1 like zinc finger 1 [Source:VGNC Symbol;Acc:VGNC:44639]	1179.11	0.03
PLAGL2	PLAG1 like zinc finger 2 [Source:VGNC Symbol;Acc:VGNC:44640]	1082.01	0.06
PLAU	plasminogen activator, urokinase [Source:VGNC Symbol;Acc:VGNC:52017]	1393.23	0.09
PLD2	phospholipase D2 [Source:VGNC Symbol;Acc:VGNC:44661]	1846.06	0.06
PLEC	plectin [Source:VGNC Symbol;Acc:VGNC:44665]	1732.52	0.04
PLEKHA8	pleckstrin homology domain containing A8 [Source:VGNC Symbol;Acc:VGNC:54791]	1388.73	0.05
PLEKHG1	pleckstrin homology and RhoGEF domain containing G1 [Source:VGNC Symbol;Acc:VGNC:44676]	988.222	0.03
PLEKHG4	pleckstrin homology and RhoGEF domain containing G4 [Source:VGNC Symbol;Acc:VGNC:44679]	1935.98	0.03
PLEKHH1	pleckstrin homology, MyTH4 and FERM domain containing H1 [Source:VGNC Symbol;Acc:VGNC:44682]	1936.51	0.11
PLIN4	perilipin 4 [Source:VGNC Symbol;Acc:VGNC:44693]	1059.95	0.03
PLP2		1615.32	0.11
PLXDC2	plexin domain containing 2 [Source:VGNC Symbol;Acc:VGNC:44717]	1960	0.04
PLXNA3	plexin A3 [Source:VGNC Symbol;Acc:VGNC:44720]	1119.83	0.1
PM20D1	peptidase M20 domain containing 1 [Source:VGNC Symbol;Acc:VGNC:44727]	1203.68	0.06
PMEL	premelanosome protein [Source:VGNC Symbol;Acc:VGNC:44730]	1554.35	0.04
PMS2	PMS1 homolog 2, mismatch repair system component [Source:VGNC Symbol;Acc:VGNC:54058]	1836.12	0.06
PNLDC1	PARN like, ribonuclease domain containing 1 [Source:VGNC Symbol;Acc:VGNC:44744]	1846.88	0.04
PNPLA2	patatin like phospholipase domain containing 2 [Source:VGNC Symbol;Acc:VGNC:44753]	1783.58	0.19
PNPLA3	patatin like phospholipase domain containing 3 [Source:VGNC Symbol;Acc:VGNC:44754]	1472.76	0.12
POC5	POC5 centriolar protein [Source:VGNC Symbol;Acc:VGNC:44762]	1562.54	0.03
PODNL1	podocan like 1 [Source:VGNC Symbol;Acc:VGNC:44764]	986.539	0.04
POLH	DNA polymerase eta [Source:VGNC Symbol;Acc:VGNC:44783]	1605.37	0.02
POMT1	protein O-mannosyltransferase 1 [Source:VGNC Symbol;Acc:VGNC:44810]	1539.59	0.07
POU1F1	POU class 1 homeobox 1 [Source:VGNC Symbol;Acc:VGNC:44824]	1872.27	0.06
POU2F1	POU class 2 homeobox 1 [Source:VGNC Symbol;Acc:VGNC:44826]	1586.12	0.02
POU2F2	POU class 2 homeobox 2 [Source:VGNC Symbol;Acc:VGNC:44827]	1060.3	0.12
PPARGC1B	PPARG coactivator 1 beta [Source:VGNC Symbol;Acc:VGNC:44838]	1176.34	0.06
PPIL1	peptidylprolyl isomerase like 1 [Source:VGNC Symbol;Acc:VGNC:44855]	1781.3	0.03
PPIP5K2	diphosphoinositol pentakisphosphate kinase 2 [Source:VGNC Symbol;Acc:VGNC:44860]	1995.41	0.05
PPM1N	protein phosphatase, Mg2+/Mn2+ dependent 1N (putative) [Source:NCBI gene;Acc:484443]	1090.62	0.04
PPME1	protein phosphatase methylesterase 1 [Source:VGNC Symbol;Acc:VGNC:44873]	929.39	0.02
PPP1CC	protein phosphatase 1 catalytic subunit gamma [Source:VGNC Symbol;Acc:VGNC:52957]	1366.95	0.1
PPP1R11	protein phosphatase 1 regulatory inhibitor subunit 11 [Source:VGNC Symbol;Acc:VGNC:44877]	1437.89	0.05
PPP1R18	protein phosphatase 1 regulatory subunit 18 [Source:VGNC Symbol;Acc:VGNC:57230]	972.561	0.05
PPP1R2	protein phosphatase 1 regulatory inhibitor subunit 2 [Source:NCBI gene;Acc:478605]	1466.19	0.12
PPP1R27	protein phosphatase 1 regulatory subunit 27 [Source:VGNC Symbol;Acc:VGNC:44891]	1094.76	0.01
PPP1R3C	protein phosphatase 1 regulatory subunit 3C [Source:VGNC Symbol;Acc:VGNC:44898]	1458.66	0.04
PPP1R8	protein phosphatase 1 regulatory subunit 8 [Source:NCBI gene;Acc:487340]	1669.25	0.05
PPP2R5B	protein phosphatase 2 regulatory subunit B'beta [Source:VGNC Symbol;Acc:VGNC:44914]	1966.44	0.09
PPP3CB	protein phosphatase 3 catalytic subunit beta [Source:VGNC Symbol;Acc:VGNC:44919]	1812.19	0.1
PPP6C	protein phosphatase 6 catalytic subunit [Source:VGNC Symbol;Acc:VGNC:49946]	913.973	0.05
PREPL	prolyl endopeptidase like [Source:VGNC Symbol;Acc:VGNC:44961]	1236.5	0.05
PRICKLE2	prickle planar cell polarity protein 2 [Source:VGNC Symbol;Acc:VGNC:44966]	1280.14	0.03
PRIM2	DNA primase subunit 2 [Source:VGNC Symbol;Acc:VGNC:49102]	1912.96	0.03
PRKAR1B	protein kinase cAMP-dependent type I regulatory subunit beta [Source:VGNC Symbol;Acc:VGNC:44975]	1606.67	0.02
PRKCB	protein kinase C beta [Source:VGNC Symbol;Acc:VGNC:49947]	1641.52	0.11
PRKCSH	protein kinase C substrate 80K-H [Source:VGNC Symbol;Acc:VGNC:44984]	1995.39	0.1
PRKDC	protein kinase, DNA-activated, catalytic subunit [Source:VGNC Symbol;Acc:VGNC:44989]	1306.27	0.08
PRMT3	protein arginine methyltransferase 3 [Source:VGNC Symbol;Acc:VGNC:44997]	1657	0.08
PRODH2	Canis lupus familiaris proline dehydrogenase 2 (PRODH2), mRNA. [Source:RefSeq mRNA;Acc:NM_001313832]	1178.52	0.03
PROK1	prokineticin 1 [Source:VGNC Symbol;Acc:VGNC:45010]	1425.27	0.1
PROM2	prominin 2 [Source:VGNC Symbol;Acc:VGNC:45013]	1544.49	0.05
PRPF40B	pre-mRNA processing factor 40 homolog B [Source:VGNC Symbol;Acc:VGNC:45027]	1170.86	0.08
PRPF8	pre-mRNA processing factor 8 [Source:VGNC Symbol;Acc:VGNC:45030]	1299.25	0.11
PRR12	proline rich 12 [Source:VGNC Symbol;Acc:VGNC:45037]	1475.66	0.06
PRR19	proline rich 19 [Source:VGNC Symbol;Acc:VGNC:45042]	1751.56	0.03
PRR5L	proline rich 5 like [Source:VGNC Symbol;Acc:VGNC:45048]	1664.08	0.05
PRRC2A	proline rich coiled-coil 2A [Source:VGNC Symbol;Acc:VGNC:45052]	1616.1	0.04
PRRC2C	proline rich coiled-coil 2C [Source:VGNC Symbol;Acc:VGNC:45054]	1074.7	0.04
PRSS36	serine protease 36 [Source:VGNC Symbol;Acc:VGNC:45067]	1572.77	0.03
PRSS48	serine protease 48 [Source:VGNC Symbol;Acc:VGNC:58001]	1265.7	0.14
PRTFDC1	phosphoribosyl transferase domain containing 1 [Source:VGNC Symbol;Acc:VGNC:45075]	1754.57	0.04
PRX	periaxin [Source:VGNC Symbol;Acc:VGNC:45079]	1892.05	0.09
PSAT1	phosphoserine aminotransferase 1 [Source:VGNC Symbol;Acc:VGNC:45081]	1556.28	0.09
PSMC3IP	PSMC3 interacting protein [Source:VGNC Symbol;Acc:VGNC:45103]	1562.16	0.03
PSMD8	proteasome 26S subunit, non-ATPase 8 [Source:VGNC Symbol;Acc:VGNC:45115]	1504.14	0.12
PSMF1	proteasome inhibitor subunit 1 [Source:VGNC Symbol;Acc:VGNC:45120]	1925.83	0.02
PSMG3	proteasome assembly chaperone 3 [Source:VGNC Symbol;Acc:VGNC:45123]	1795.11	0.06
PTAR1	protein prenyltransferase alpha subunit repeat containing 1 [Source:VGNC Symbol;Acc:VGNC:45130]	1397.14	0.13
PTGDS	prostaglandin D2 synthase [Source:VGNC Symbol;Acc:VGNC:55792]	957.578	0.04
PTGER1	prostaglandin E receptor 1 [Source:VGNC Symbol;Acc:VGNC:45142]	1576.79	0.15
PTH2	parathyroid hormone 2 [Source:VGNC Symbol;Acc:VGNC:45155]	1236.75	0.09
PTH2R	parathyroid hormone 2 receptor [Source:VGNC Symbol;Acc:VGNC:45156]	1390.03	0.08
PTK2	protein tyrosine kinase 2 [Source:VGNC Symbol;Acc:VGNC:45158]	1711.34	0.04
PTPN1	protein tyrosine phosphatase, non-receptor type 1 [Source:VGNC Symbol;Acc:VGNC:45167]	1148.56	0.05
PTPN13	protein tyrosine phosphatase, non-receptor type 13 [Source:VGNC Symbol;Acc:VGNC:45170]	1455.27	0.04
PTPN21	protein tyrosine phosphatase, non-receptor type 21 [Source:VGNC Symbol;Acc:VGNC:45174]	1479.68	0.1
PTPN4	protein tyrosine phosphatase, non-receptor type 4 [Source:VGNC Symbol;Acc:VGNC:45177]	1342.72	0.04
PTRH1	peptidyl-tRNA hydrolase 1 homolog [Source:VGNC Symbol;Acc:VGNC:45201]	1713.44	0.05
PTS	6-pyruvoyltetrahydropterin synthase [Source:VGNC Symbol;Acc:VGNC:45203]	1427.43	0.04
PURA	purine rich element binding protein A [Source:HGNC Symbol;Acc:HGNC:9701]	1412.58	0.07
PUSL1	pseudouridine synthase like 1 [Source:VGNC Symbol;Acc:VGNC:49842]	1283.35	0.11
PVR	poliovirus receptor [Source:NCBI gene;Acc:476439]	1849.42	0.04
PXMP2	peroxisomal membrane protein 2 [Source:VGNC Symbol;Acc:VGNC:45220]	1764.42	0.04
QKI	QKI, KH domain containing RNA binding [Source:VGNC Symbol;Acc:VGNC:45232]	986.377	0.09
QRSL1	QRSL1, glutaminyl-tRNA amidotransferase subunit A [Source:VGNC Symbol;Acc:VGNC:56807]	1897.7	0.06
QSOX2	quiescin sulfhydryl oxidase 2 [Source:VGNC Symbol;Acc:VGNC:45239]	1412.04	0.07
RAB12	RAB12, member RAS oncogene family [Source:NCBI gene;Acc:403865]	998.531	0.05
RAB19	RAB19, member RAS oncogene family [Source:VGNC Symbol;Acc:VGNC:45258]	1427.74	0.04
RAB22A	RAB22A, member RAS oncogene family [Source:VGNC Symbol;Acc:VGNC:45262]	1598.66	0.02
RAB28	RAB28, member RAS oncogene family [Source:VGNC Symbol;Acc:VGNC:45269]	1530.57	0.01
RAB29	RAB29, member RAS oncogene family [Source:VGNC Symbol;Acc:VGNC:45270]	1688.71	0.04
RAB31	RAB31, member RAS oncogene family [Source:VGNC Symbol;Acc:VGNC:45274]	1481.78	0.03
RAB3D	RAB3D, member RAS oncogene family [Source:VGNC Symbol;Acc:VGNC:45285]	1511.76	0.06
RAB3GAP1	RAB3 GTPase activating protein catalytic subunit 1 [Source:VGNC Symbol;Acc:VGNC:45286]	1848.96	0.02
RAB3GAP2	RAB3 GTPase activating non-catalytic protein subunit 2 [Source:VGNC Symbol;Acc:VGNC:45287]	1852.16	0.03
RAB40B	RAB40B, member RAS oncogene family [Source:NCBI gene;Acc:608295]	1954.63	0.06
RAB8B	RAB8B, member RAS oncogene family [Source:VGNC Symbol;Acc:VGNC:45296]	1796.28	0.03
RABL3	RAB, member of RAS oncogene family like 3 [Source:VGNC Symbol;Acc:VGNC:45306]	1825.99	0.03
RAD17	RAD17 checkpoint clamp loader component [Source:VGNC Symbol;Acc:VGNC:45311]	1948.53	0.03
RAD18	RAD18, E3 ubiquitin protein ligase [Source:VGNC Symbol;Acc:VGNC:45312]	1143.66	0.04
RAD9B	RAD9 checkpoint clamp component B [Source:VGNC Symbol;Acc:VGNC:45323]	1238.49	0.04
RALBP1	ralA binding protein 1 [Source:VGNC Symbol;Acc:VGNC:45332]	1292.84	0.05
RALGPS2	Ral GEF with PH domain and SH3 binding motif 2 [Source:VGNC Symbol;Acc:VGNC:45336]	1066.14	0.04
RANBP9	RAN binding protein 9 [Source:VGNC Symbol;Acc:VGNC:49679]	1131.94	0.04
RANGAP1	Ran GTPase activating protein 1 [Source:VGNC Symbol;Acc:VGNC:45340]	997.917	0.06
RAP1GAP2	RAP1 GTPase activating protein 2 [Source:VGNC Symbol;Acc:VGNC:45342]	1032.81	0.03
RAP2C	RAP2C, member of RAS oncogene family [Source:VGNC Symbol;Acc:VGNC:45345]	1731.42	0.05
RAPGEF1	Rap guanine nucleotide exchange factor 1 [Source:VGNC Symbol;Acc:VGNC:45346]	1788.15	0.09
RASA1	RAS p21 protein activator 1 [Source:VGNC Symbol;Acc:VGNC:45359]	906.123	0.07
RASAL3	RAS protein activator like 3 [Source:VGNC Symbol;Acc:VGNC:45363]	994.557	0.19
RASD2	RASD family member 2 [Source:VGNC Symbol;Acc:VGNC:45365]	924.49	0.02
RASGRF2	Ras protein specific guanine nucleotide releasing factor 2 [Source:VGNC Symbol;Acc:VGNC:45371]	1407.08	0.02
RASL10A	RAS like family 10 member A [Source:VGNC Symbol;Acc:VGNC:45375]	1375.57	0.03
RBFOX2	RNA binding fox-1 homolog 2 [Source:VGNC Symbol;Acc:VGNC:45399]	1802.45	0.05
RBM14	RNA binding motif protein 14 [Source:VGNC Symbol;Acc:VGNC:45408]	1362.13	0.12
RBM15B	RNA binding motif protein 15B [Source:VGNC Symbol;Acc:VGNC:45410]	1143.87	0.1
RBM18	RNA binding motif protein 18 [Source:VGNC Symbol;Acc:VGNC:45412]	1500.32	0.03
RBM19	RNA binding motif protein 19 [Source:VGNC Symbol;Acc:VGNC:45413]	1165.29	0.09
RBM4	RNA-binding protein 14 [Source:NCBI gene;Acc:610648]	1838.21	0.03
RBMX	RNA binding motif protein X-linked [Source:VGNC Symbol;Acc:VGNC:54838]	1211.59	0.08
RBP1	retinol binding protein 1 [Source:NCBI gene;Acc:102155154]	1824.04	0.04
RBP3	retinol binding protein 3 [Source:VGNC Symbol;Acc:VGNC:45431]	1455.8	0.11
RBP5	retinol binding protein 5 [Source:VGNC Symbol;Acc:VGNC:45433]	1711.05	0.11
RBPJ	recombination signal binding protein for immunoglobulin kappa J region [Source:VGNC Symbol;Acc:VGNC:53199]	1689.7	0.02
RCAN2	regulator of calcineurin 2 [Source:VGNC Symbol;Acc:VGNC:45437]	1032.92	0.06
RCN2	reticulocalbin 2 [Source:VGNC Symbol;Acc:VGNC:54349]	1631.01	0.02
RDH12	retinol dehydrogenase 12 [Source:VGNC Symbol;Acc:VGNC:52598]	1513.72	0.04
RECQL4	RecQ like helicase 4 [Source:VGNC Symbol;Acc:VGNC:49955]	1388.24	0.08
RETSAT	retinol saturase [Source:VGNC Symbol;Acc:VGNC:45486]	1956.74	0.02
REV1	REV1, DNA directed polymerase [Source:VGNC Symbol;Acc:VGNC:45487]	1717.39	0.08
RFX2	regulatory factor X2 [Source:VGNC Symbol;Acc:VGNC:45504]	1313.21	0.09
RGN	regucalcin [Source:VGNC Symbol;Acc:VGNC:45516]	1689.19	0.05
RGS12	regulator of G protein signaling 12 [Source:VGNC Symbol;Acc:VGNC:45522]	1057.2	0.06
RGS14	regulator of G protein signaling 14 [Source:VGNC Symbol;Acc:VGNC:45524]	1596.77	0.07
RGS18	regulator of G protein signaling 18 [Source:VGNC Symbol;Acc:VGNC:45527]	1669.13	0.06
RGS3	regulator of G protein signaling 3 [Source:VGNC Symbol;Acc:VGNC:45533]	988.073	0.05
RGS7	regulator of G protein signaling 7 [Source:VGNC Symbol;Acc:VGNC:45536]	1847.17	0.05
RGS9BP	regulator of G protein signaling 9 binding protein [Source:VGNC Symbol;Acc:VGNC:45540]	1301.03	0.08
RHBDD1	rhomboid domain containing 1 [Source:VGNC Symbol;Acc:VGNC:45543]	1112.97	0.14
RHBDF2	rhomboid 5 homolog 2 [Source:VGNC Symbol;Acc:VGNC:45547]	1780.48	0.05
RHCE	Rh blood group CcEe antigens [Source:NCBI gene;Acc:612220]	975.121	0.1
RHNO1	RAD9-HUS1-RAD1 interacting nuclear orphan 1 [Source:VGNC Symbol;Acc:VGNC:45553]	909.416	0.15
RHO	rhodopsin [Source:VGNC Symbol;Acc:VGNC:45554]	1600.99	0.04
RHOA	ras homolog family member A [Source:NCBI gene;Acc:403954]	1866.42	0.02
RHOBTB2	Rho related BTB domain containing 2 [Source:VGNC Symbol;Acc:VGNC:45557]	1821.89	0.06
RHOU	ras homolog family member U [Source:VGNC Symbol;Acc:VGNC:45565]	1450.68	0.04
RIC1	RIC1 homolog, RAB6A GEF complex partner 1 [Source:VGNC Symbol;Acc:VGNC:45570]	1182.83	0.07
RILPL1	Rab interacting lysosomal protein like 1 [Source:VGNC Symbol;Acc:VGNC:45577]	1722.65	0.05
RIMS1	regulating synaptic membrane exocytosis 1 [Source:VGNC Symbol;Acc:VGNC:45582]	1010.06	0.03
RIMS2	regulating synaptic membrane exocytosis 2 [Source:VGNC Symbol;Acc:VGNC:45583]	1553.48	0.03
RIN2	Ras and Rab interactor 2 [Source:VGNC Symbol;Acc:VGNC:45587]	1114.06	0.03
RIN3	Ras and Rab interactor 3 [Source:VGNC Symbol;Acc:VGNC:45588]	1405.67	0.08
RINT1	RAD50 interactor 1 [Source:VGNC Symbol;Acc:VGNC:45591]	1516.58	0.07
RMND1	required for meiotic nuclear division 1 homolog [Source:VGNC Symbol;Acc:VGNC:53761]	1179.13	0.08
RNASEH2A	ribonuclease H2 subunit A [Source:VGNC Symbol;Acc:VGNC:45612]	1999.42	0.04
RNASEK	ribonuclease K [Source:VGNC Symbol;Acc:VGNC:54351]	1277.72	0.15
RND2	Rho family GTPase 2 [Source:VGNC Symbol;Acc:VGNC:45617]	1761.18	0.02
RNF103	ring finger protein 103 [Source:VGNC Symbol;Acc:VGNC:45619]	1615.87	0.11
RNF11	ring finger protein 11 [Source:VGNC Symbol;Acc:VGNC:45620]	957.084	0.06
RNF114	ring finger protein 114 [Source:VGNC Symbol;Acc:VGNC:45623]	4122.83	0.03
RNF115	ring finger protein 115 [Source:VGNC Symbol;Acc:VGNC:45624]	545.552	0.04
RNF121	ring finger protein 121 [Source:VGNC Symbol;Acc:VGNC:45625]	728.456	0.08
RNF13	ring finger protein 13 [Source:VGNC Symbol;Acc:VGNC:45629]	668.917	0.06
RNF14	ring finger protein 14 [Source:VGNC Symbol;Acc:VGNC:45633]	785.907	0.05
RNF144B	ring finger protein 144B [Source:VGNC Symbol;Acc:VGNC:45636]	524.265	0.14
RNF169	ring finger protein 169 [Source:VGNC Symbol;Acc:VGNC:45644]	575.016	0.06
RNF185	ring finger protein 185 [Source:VGNC Symbol;Acc:VGNC:45648]	782.617	0.04
RNF214	ring finger protein 214 [Source:VGNC Symbol;Acc:VGNC:45658]	649.855	0.08
RNF25	ring finger protein 25 [Source:VGNC Symbol;Acc:VGNC:45665]	518.369	0.04
RNF40	ring finger protein 40 [Source:VGNC Symbol;Acc:VGNC:45669]	752.4	0.02
RNF41	ring finger protein 41 [Source:VGNC Symbol;Acc:VGNC:45670]	682.762	0.06
ROBO2	roundabout guidance receptor 2 [Source:VGNC Symbol;Acc:VGNC:45685]	520.33	0.03
RPH3AL	rabphilin 3A like (without C2 domains) [Source:NCBI gene;Acc:611226]	533.997	0.19
RPL13	ribosomal protein L13 [Source:VGNC Symbol;Acc:VGNC:53438]	717.406	0.06
RPL19	ribosomal protein L19 [Source:VGNC Symbol;Acc:VGNC:45715]	753.029	0.03
RPL27	ribosomal protein L27 [Source:VGNC Symbol;Acc:VGNC:55811]	609.943	0.07
RPL28	ribosomal protein L28 [Source:VGNC Symbol;Acc:VGNC:45717]	1261.35	0.07
RPL32	ribosomal protein L32, EF-hand calcium binding domain 12 [Source:NCBI gene;Acc:484645]	739.948	0.01
RPL35	ribosomal protein L35 [Source:VGNC Symbol;Acc:VGNC:45718]	2609.17	0.03
RPL8	ribosomal protein L8 [Source:VGNC Symbol;Acc:VGNC:45720]	806.184	0.08
RPLP0	ribosomal protein lateral stalk subunit P0 [Source:NCBI gene;Acc:609159]	3849.4	0.06
RPP14	ribonuclease P/MRP subunit p14 [Source:NCBI gene;Acc:612771]	2364.21	0.03
RPP30	ribonuclease P/MRP subunit p30 [Source:VGNC Symbol;Acc:VGNC:45723]	3651.63	0.03
RPP38	ribonuclease P/MRP subunit p38 [Source:VGNC Symbol;Acc:VGNC:45724]	3136.36	0.03
RPRD1B	regulation of nuclear pre-mRNA domain containing 1B [Source:VGNC Symbol;Acc:VGNC:45727]	1516.1	0.03
RPS10	ribosomal protein S10 [Source:NCBI gene;Acc:474877]	678.221	0.08
RPS15	ribosomal protein S15 [Source:VGNC Symbol;Acc:VGNC:45731]	1197.06	0.04
RPS21	ribosomal protein S21 [Source:VGNC Symbol;Acc:VGNC:45735]	1518.53	0.02
RPS5	ribosomal protein S5 [Source:VGNC Symbol;Acc:VGNC:45737]	1382.49	0.18
RPS6KA3	ribosomal protein S6 kinase A3 [Source:VGNC Symbol;Acc:VGNC:45740]	1129.38	0.19
RPS6KL1	ribosomal protein S6 kinase like 1 [Source:VGNC Symbol;Acc:VGNC:45747]	1317.15	0.02
RPS7	ribosomal protein S7 [Source:VGNC Symbol;Acc:VGNC:45748]	1672.26	0.04
RPS9	ribosomal protein S9 [Source:VGNC Symbol;Acc:VGNC:45749]	1540.84	0.03
RPTN	repetin [Source:NCBI gene;Acc:100685981]	1741.94	0.06
RRP1B	ribosomal RNA processing 1B [Source:VGNC Symbol;Acc:VGNC:45766]	1763.91	0.05
RSBN1	round spermatid basic protein 1 [Source:VGNC Symbol;Acc:VGNC:45771]	1151.79	0.04
RSPH14	radial spoke head 14 homolog [Source:VGNC Symbol;Acc:VGNC:45778]	1052.63	0.05
RSPH4A	radial spoke head component 4A [Source:VGNC Symbol;Acc:VGNC:45780]	1941.46	0.06
RTF1	RTF1 homolog, Paf1/RNA polymerase II complex component [Source:VGNC Symbol;Acc:VGNC:45787]	1579.87	0.06
RUFY2	RUN and FYVE domain containing 2 [Source:VGNC Symbol;Acc:VGNC:45804]	1893.4	0.03
RUNX1T1	RUNX1 translocation partner 1 [Source:NCBI gene;Acc:487044]	1460.16	0.04
RWDD3	RWD domain containing 3 [Source:VGNC Symbol;Acc:VGNC:54066]	949.278	0.08
RXRG	retinoid X receptor gamma [Source:VGNC Symbol;Acc:VGNC:45819]	1176.36	0.06
RYBP	RING1 and YY1 binding protein [Source:NCBI gene;Acc:484690]	1040.04	0.04
SACS	sacsin molecular chaperone [Source:VGNC Symbol;Acc:VGNC:45842]	918.12	0.06
SAMD11	sterile alpha motif domain containing 11 [Source:VGNC Symbol;Acc:VGNC:45849]	1575.86	0.06
SAP30BP	SAP30 binding protein [Source:VGNC Symbol;Acc:VGNC:45861]	1514.11	0.05
SAPCD2	suppressor APC domain containing 2 [Source:VGNC Symbol;Acc:VGNC:45864]	1580.16	0.07
SARM1	sterile alpha and TIR motif containing 1 [Source:VGNC Symbol;Acc:VGNC:45868]	947.996	0.06
SASH1	SAM and SH3 domain containing 1 [Source:VGNC Symbol;Acc:VGNC:45871]	1903.33	0.03
SAT1	spermidine/spermine N1-acetyltransferase 1 [Source:HGNC Symbol;Acc:HGNC:10540]	1232.43	0.11
SCAF1	SR-related CTD associated factor 1 [Source:VGNC Symbol;Acc:VGNC:45888]	1997.89	0.07
SCAPER	S-phase cyclin A associated protein in the ER [Source:VGNC Symbol;Acc:VGNC:45895]	1606.17	0.07
SCGB1A1	secretoglobin family 1A member 1 [Source:VGNC Symbol;Acc:VGNC:45908]	1126.6	0.04
SCLY	selenocysteine lyase [Source:NCBI gene;Acc:477422]	1255.91	0.07
SCN1B	sodium voltage-gated channel beta subunit 1 [Source:VGNC Symbol;Acc:VGNC:45916]	865.636	0.14
SCN4B	sodium voltage-gated channel beta subunit 4 [Source:VGNC Symbol;Acc:VGNC:53439]	1162.59	0.08
SCRN1	secernin 1 [Source:VGNC Symbol;Acc:VGNC:54794]	1408.53	0.08
SCYL2	SCY1 like pseudokinase 2 [Source:VGNC Symbol;Acc:VGNC:45939]	1064.75	0.07
SDC1	syndecan 1 [Source:VGNC Symbol;Acc:VGNC:45942]	1499.4	0.14
SDC4	syndecan 4 [Source:VGNC Symbol;Acc:VGNC:45944]	3313.34	0.03
SDHAF2	succinate dehydrogenase complex assembly factor 2 [Source:VGNC Symbol;Acc:VGNC:56094]	1039.56	0.03
SDK2	sidekick cell adhesion molecule 2 [Source:VGNC Symbol;Acc:VGNC:45954]	2986.93	0.08
SEC11C	SEC11 homolog C, signal peptidase complex subunit [Source:VGNC Symbol;Acc:VGNC:45961]	1339.16	0.11
SEC16A	SEC16 homolog A, endoplasmic reticulum export factor [Source:VGNC Symbol;Acc:VGNC:45965]	3814.78	0.04
SEC22A	SEC22 homolog A, vesicle trafficking protein [Source:VGNC Symbol;Acc:VGNC:45967]	3530.04	0.07
SEC22C	SEC22 homolog C, vesicle trafficking protein [Source:VGNC Symbol;Acc:VGNC:45968]	1256.95	0.07
SEC24B	SEC24 homolog B, COPII coat complex component [Source:VGNC Symbol;Acc:VGNC:45973]	3122.85	0.08
SEC24D	SEC24 homolog D, COPII coat complex component [Source:VGNC Symbol;Acc:VGNC:45975]	1256.95	0.04
SEC61B	Sec61 translocon beta subunit [Source:VGNC Symbol;Acc:VGNC:49616]	3122.85	0.04
SECISBP2	SECIS binding protein 2 [Source:VGNC Symbol;Acc:VGNC:45978]	2746.11	0.02
SEMA3G	semaphorin 3G [Source:VGNC Symbol;Acc:VGNC:45993]	1293.95	0.04
SEMA4C	semaphorin 4C [Source:VGNC Symbol;Acc:VGNC:45996]	3588.17	0.07
SEMA5A	semaphorin 5A [Source:VGNC Symbol;Acc:VGNC:45999]	2936.09	0.04
SEMA6C	semaphorin 6C [Source:VGNC Symbol;Acc:VGNC:46003]	1555.49	0.11
SENP6	SUMO specific peptidase 6 [Source:VGNC Symbol;Acc:VGNC:54992]	2576.92	0.04
SERF2	small EDRK-rich factor 2 [Source:VGNC Symbol;Acc:VGNC:49647]	1289.95	0.02
SERPINA1	serpin family A member 1 [Source:VGNC Symbol;Acc:VGNC:51681]	3513.65	0.04
SERPINA4	serpin family A member 4 [Source:VGNC Symbol;Acc:VGNC:46025]	2368.58	0.04
SERPINA5	plasma serine protease inhibitor [Source:NCBI gene;Acc:480424]	794.474	0.09
SERPINE2	serpin family E member 2 [Source:VGNC Symbol;Acc:VGNC:46037]	1154.86	0.09
SERPINF2	serpin family F member 2 [Source:VGNC Symbol;Acc:VGNC:46040]	3796.36	0.1
SERPINH1	serpin family H member 1 [Source:VGNC Symbol;Acc:VGNC:46041]	1496.77	0.08
SESTD1	SEC14 and spectrin domain containing 1 [Source:VGNC Symbol;Acc:VGNC:46050]	1831.94	0.07
SETD3	SET domain containing 3, actin histidine methyltransferase [Source:VGNC Symbol;Acc:VGNC:46055]	2737.25	0.04
SF1	splicing factor 1 [Source:VGNC Symbol;Acc:VGNC:46066]	1234.97	0.04
SF3B3	splicing factor 3b subunit 3 [Source:VGNC Symbol;Acc:VGNC:46071]	3356.35	0.05
SF3B4	splicing factor 3b subunit 4 [Source:VGNC Symbol;Acc:VGNC:46072]	2438.46	0.06
SFR1	SWI5 dependent homologous recombination repair protein 1 [Source:VGNC Symbol;Acc:VGNC:46079]	1388.86	0.03
SFRP5	secreted frizzled related protein 5 [Source:VGNC Symbol;Acc:VGNC:46083]	2133.04	0.02
SFT2D2	SFT2 domain containing 2 [Source:VGNC Symbol;Acc:VGNC:53831]	3744.89	0.03
SGIP1	SH3 domain GRB2 like endophilin interacting protein 1 [Source:VGNC Symbol;Acc:VGNC:46096]	1913.41	0.06
SGK3	serum/glucocorticoid regulated kinase family, member 3 [Source:NCBI gene;Acc:486981]	2276	0.03
SGMS2	sphingomyelin synthase 2 [Source:VGNC Symbol;Acc:VGNC:46099]	3337.53	0.1
SGSM3	small G protein signaling modulator 3 [Source:VGNC Symbol;Acc:VGNC:46106]	2413.76	0.1
SGTB	small glutamine rich tetratricopeptide repeat containing beta [Source:VGNC Symbol;Acc:VGNC:46108]	1138.3	0.1
SH2B3	SH2B adaptor protein 3 [Source:VGNC Symbol;Acc:VGNC:46110]	1258.99	0.02
SH2D3A	SH2 domain containing 3A [Source:VGNC Symbol;Acc:VGNC:46112]	1322.82	0.1
SH2D3C	SH2 domain containing 3C [Source:VGNC Symbol;Acc:VGNC:46113]	2609.17	0.13
SH3BP5L	SH3 binding domain protein 5 like [Source:VGNC Symbol;Acc:VGNC:46121]	806.184	0.04
SH3GLB2	SH3 domain containing GRB2 like, endophilin B2 [Source:VGNC Symbol;Acc:VGNC:46128]	3633.7	0.05
SH3KBP1	SH3 domain containing kinase binding protein 1 [Source:VGNC Symbol;Acc:VGNC:46129]	3362.62	0.12
SHD	Src homology 2 domain containing transforming protein D [Source:VGNC Symbol;Acc:VGNC:46145]	1997.89	0.02
SHH	sonic hedgehog signaling molecule [Source:VGNC Symbol;Acc:VGNC:46147]	1606.17	0.02
SHISA9		1126.6	0.03
SIAE	sialic acid acetylesterase [Source:VGNC Symbol;Acc:VGNC:46162]	1255.91	0.03
SIGLEC1	sialic acid binding Ig like lectin 1 [Source:VGNC Symbol;Acc:VGNC:46168]	865.636	0.04
SIPA1L1	signal induced proliferation associated 1 like 1 [Source:VGNC Symbol;Acc:VGNC:46180]	1162.59	0.04
SIPA1L2	signal induced proliferation associated 1 like 2 [Source:VGNC Symbol;Acc:VGNC:46181]	1408.53	0.05
SKI	SKI proto-oncogene [Source:VGNC Symbol;Acc:VGNC:46198]	2737.25	0.06
SLC11A2	solute carrier family 11 member 2 [Source:VGNC Symbol;Acc:VGNC:46217]	1234.97	0.06
SLC16A1	solute carrier family 16 member 1 [Source:VGNC Symbol;Acc:VGNC:46235]	3356.35	0.05
SLC16A11	solute carrier family 16 member 11 [Source:VGNC Symbol;Acc:VGNC:46237]	2438.46	0.12
SLC17A9	solute carrier family 17 member 9 [Source:VGNC Symbol;Acc:VGNC:46254]	1388.86	0.13
SLC18A1	solute carrier family 18 member A1 [Source:VGNC Symbol;Acc:VGNC:46255]	2133.04	0.08
SLC1A1	solute carrier family 1 member 1 [Source:VGNC Symbol;Acc:VGNC:46261]	3744.89	0.02
SLC1A2	solute carrier family 1 member 2 [Source:VGNC Symbol;Acc:VGNC:46262]	1913.41	0.05
SLC1A3	solute carrier family 1 member 3 [Source:VGNC Symbol;Acc:VGNC:46263]	2276	0.07
SLC1A4	solute carrier family 1 member 4 [Source:VGNC Symbol;Acc:VGNC:46264]	3337.53	0.12
SLC20A1	solute carrier family 20 member 1 [Source:VGNC Symbol;Acc:VGNC:46268]	2413.76	0.03
SLC22A1	solute carrier family 22 member 1 [Source:VGNC Symbol;Acc:VGNC:46270]	1138.3	0.07
SLC22A12	Canis lupus familiaris solute carrier family 22 member 12 (SLC22A12), mRNA. [Source:RefSeq mRNA;Acc:NM_001284473]	1258.99	0.09
SLC22A14	solute carrier family 22 member 14 [Source:VGNC Symbol;Acc:VGNC:46275]	1265.7	0.07
SLC22A18	solute carrier family 22 member 18 [Source:VGNC Symbol;Acc:VGNC:52047]	1754.57	0.05
SLC22A4	solute carrier family 22 member 4 [Source:VGNC Symbol;Acc:VGNC:51760]	1892.05	0.06
SLC22A8	solute carrier family 22 member 8 [Source:VGNC Symbol;Acc:VGNC:46281]	1556.28	0.02
SLC24A5	solute carrier family 24 member 5 [Source:VGNC Symbol;Acc:VGNC:46289]	1562.16	0.07
SLC25A18	solute carrier family 25 member 18 [Source:VGNC Symbol;Acc:VGNC:46297]	1504.14	0.05
SLC25A26	solute carrier family 25 member 26 [Source:VGNC Symbol;Acc:VGNC:46302]	1925.83	0.05
SLC25A39	solute carrier family 25 member 39 [Source:VGNC Symbol;Acc:VGNC:49801]	1795.11	0.12
SLC25A48	solute carrier family 25 member 48 [Source:VGNC Symbol;Acc:VGNC:46318]	1397.14	0.02
SLC25A6	solute carrier family 25 member 6 [Source:VGNC Symbol;Acc:VGNC:54600]	957.578	0.03
SLC26A8	solute carrier family 26 member 8 [Source:VGNC Symbol;Acc:VGNC:46327]	1576.79	0.03
SLC2A12	solute carrier family 2 member 12 [Source:VGNC Symbol;Acc:VGNC:46339]	1236.75	0.03
SLC32A1	solute carrier family 32 member 1 [Source:VGNC Symbol;Acc:VGNC:46356]	1390.03	0.05
SLC34A2	solute carrier family 34 member 2 [Source:VGNC Symbol;Acc:VGNC:46359]	1711.34	0.02
SLC35A1	solute carrier family 35 member A1 [Source:VGNC Symbol;Acc:VGNC:46360]	1148.56	0.05
SLC35C1	solute carrier family 35 member C1 [Source:VGNC Symbol;Acc:VGNC:46368]	1455.27	0.07
SLC35E1	solute carrier family 35 member E1 [Source:VGNC Symbol;Acc:VGNC:46373]	1479.68	0.02
SLC35F5	solute carrier family 35 member F5 [Source:VGNC Symbol;Acc:VGNC:46379]	1342.72	0.03
SLC35F6	solute carrier family 35 member F6 [Source:VGNC Symbol;Acc:VGNC:46380]	1713.44	0.03
SLC36A1	solute carrier family 36 member 1 [Source:VGNC Symbol;Acc:VGNC:46382]	1427.43	0.05
SLC37A1	solute carrier family 37 member 1 [Source:VGNC Symbol;Acc:VGNC:46386]	1412.58	0.19
SLC37A3	solute carrier family 37 member 3 [Source:VGNC Symbol;Acc:VGNC:46388]	1283.35	0.14
SLC39A12	solute carrier family 39 member 12 [Source:VGNC Symbol;Acc:VGNC:46401]	1849.42	0.07
SLC39A4	solute carrier family 39 member 4 [Source:VGNC Symbol;Acc:VGNC:46404]	1764.42	0.11
SLC39A9	solute carrier family 39 member 9 [Source:VGNC Symbol;Acc:VGNC:46408]	986.377	0.04
SLC43A2	solute carrier family 43 member 2 [Source:VGNC Symbol;Acc:VGNC:46416]	1897.7	0.05
SLC45A1	solute carrier family 45 member 1 [Source:VGNC Symbol;Acc:VGNC:46422]	1412.04	0.04
SLC45A2	solute carrier family 45 member 2 [Source:VGNC Symbol;Acc:VGNC:46423]	998.531	0.1
SLC45A4	solute carrier family 45 member 4 [Source:VGNC Symbol;Acc:VGNC:46425]	1427.74	0.15
SLC6A11	solute carrier family 6 member 11 [Source:VGNC Symbol;Acc:VGNC:46454]	1598.66	0.07
SLC6A15	solute carrier family 6 member 15 [Source:VGNC Symbol;Acc:VGNC:46458]	1530.57	0.06
SLC6A17	solute carrier family 6 member 17 [Source:VGNC Symbol;Acc:VGNC:46459]	1688.71	0.06
SLC6A20	solute carrier family 6 member 20 [Source:VGNC Symbol;Acc:VGNC:46463]	1481.78	0.05
SLC6A3	solute carrier family 6 member 3 [Source:VGNC Symbol;Acc:VGNC:46464]	1154.86	0.08
SLC6A9	solute carrier family 6 member 9 [Source:VGNC Symbol;Acc:VGNC:46469]	3796.36	0.09
SLC7A10	solute carrier family 7 member 10 [Source:VGNC Symbol;Acc:VGNC:46471]	1496.77	0.02
SLC7A6	solute carrier family 7 member 6 [Source:VGNC Symbol;Acc:VGNC:46476]	1831.94	0.04
SLC8B1	solute carrier family 8 member B1 [Source:VGNC Symbol;Acc:VGNC:46483]	2737.25	0.03
SLC9A1	solute carrier family 9 member A1 [Source:VGNC Symbol;Acc:VGNC:53473]	1234.97	0.04
SLC9B1	solute carrier family 9 member B1 [Source:VGNC Symbol;Acc:VGNC:57412]	3356.35	0.05
SLCO2A1	solute carrier organic anion transporter family member 2A1 [Source:VGNC Symbol;Acc:VGNC:46495]	2438.46	0.02
SLCO3A1	solute carrier organic anion transporter family member 3A1 [Source:VGNC Symbol;Acc:VGNC:46497]	1388.86	0.02
SMAD1	SMAD family member 1 [Source:VGNC Symbol;Acc:VGNC:46518]	2133.04	0.08
SMAP1	small ArfGAP 1 [Source:VGNC Symbol;Acc:VGNC:46527]	3744.89	0.03
SMARCA1	SWI/SNF related, matrix associated, actin dependent regulator of chromatin, subfamily a, member 1 [Source:VGNC Symbol;Acc:VGNC:46528]	1913.41	0.2
SMARCD1	SWI/SNF related, matrix associated, actin dependent regulator of chromatin, subfamily d, member 1 [Source:VGNC Symbol;Acc:VGNC:46537]	2276	0.03
SMC1B	structural maintenance of chromosomes 1B [Source:VGNC Symbol;Acc:VGNC:46542]	3337.53	0.08
SMCO2	single-pass membrane protein with coiled-coil domains 2 [Source:VGNC Symbol;Acc:VGNC:46550]	2413.76	0.01
SMG1	SMG1, nonsense mediated mRNA decay associated PI3K related kinase [Source:VGNC Symbol;Acc:VGNC:46554]	1138.3	0.05
SMG7	SMG7, nonsense mediated mRNA decay factor [Source:VGNC Symbol;Acc:VGNC:46557]	1258.99	0.05
SMPD3	sphingomyelin phosphodiesterase 3 [Source:VGNC Symbol;Acc:VGNC:46571]	1322.82	0.14
SMUG1	single-strand-selective monofunctional uracil-DNA glycosylase 1 [Source:VGNC Symbol;Acc:VGNC:46579]	2609.17	0.06
SNAP23	synaptosome associated protein 23 [Source:VGNC Symbol;Acc:VGNC:46587]	806.184	0.04
SND1	staphylococcal nuclease and tudor domain containing 1 [Source:VGNC Symbol;Acc:VGNC:46600]	3849.4	0.02
SNF8	SNF8, ESCRT-II complex subunit [Source:VGNC Symbol;Acc:VGNC:46601]	2364.21	0.03
SNRPB2	small nuclear ribonucleoprotein polypeptide B2 [Source:NCBI gene;Acc:477148]	3651.63	0.02
SNRPN	small nuclear ribonucleoprotein polypeptide N [Source:VGNC Symbol;Acc:VGNC:46612]	3136.36	0.03
SNTA1	syntrophin alpha 1 [Source:VGNC Symbol;Acc:VGNC:49653]	3268.7	0.15
SNX11	sorting nexin 11 [Source:VGNC Symbol;Acc:VGNC:46621]	2382.84	0.09
SNX14	sorting nexin 14 [Source:VGNC Symbol;Acc:VGNC:46623]	1809.95	0.03
SNX27	sorting nexin family member 27 [Source:VGNC Symbol;Acc:VGNC:46634]	1300.8	0.03
SNX30	sorting nexin family member 30 [Source:VGNC Symbol;Acc:VGNC:46637]	3552.09	0.15
SNX4	sorting nexin 4 [Source:VGNC Symbol;Acc:VGNC:46641]	1302.71	0.05
SOBP	sine oculis binding protein homolog [Source:VGNC Symbol;Acc:VGNC:49867]	2903.91	0.03
SORBS2	sorbin and SH3 domain containing 2 [Source:VGNC Symbol;Acc:VGNC:51827]	3906.04	0.03
SORL1	sortilin related receptor 1 [Source:VGNC Symbol;Acc:VGNC:46663]	3172.71	0.04
SORT1	sortilin 1 [Source:VGNC Symbol;Acc:VGNC:46664]	2907	0.06
SOX15	SRY-box 15 [Source:VGNC Symbol;Acc:VGNC:46675]	1992.94	0.04
SP110	SP110 nuclear body protein [Source:VGNC Symbol;Acc:VGNC:46685]	2103.71	0.03
SPARCL1	hydroxysteroid 17-beta dehydrogenase 11 [Source:NCBI gene;Acc:487848]	1847.8	0.04
SPATA16	spermatogenesis associated 16 [Source:VGNC Symbol;Acc:VGNC:46704]	1783.69	0.03
SPATA5	spermatogenesis associated 5 [Source:VGNC Symbol;Acc:VGNC:54364]	2655.45	0.04
SPATA6L	spermatogenesis associated 6 like [Source:VGNC Symbol;Acc:VGNC:46718]	1473.65	0.06
SPCS3	signal peptidase complex subunit 3 [Source:HGNC Symbol;Acc:HGNC:26212]	2469.69	0.06
SPDEF	SAM pointed domain containing ETS transcription factor [Source:VGNC Symbol;Acc:VGNC:46726]	2661.31	0.1
SPEF1	sperm flagellar 1 [Source:VGNC Symbol;Acc:VGNC:46730]	652.467	0.02
SPHKAP	SPHK1 interactor, AKAP domain containing [Source:VGNC Symbol;Acc:VGNC:46738]	2642.7	0.02
SPIC	Spi-C transcription factor [Source:VGNC Symbol;Acc:VGNC:46739]	3908.97	0.07
SPIDR	scaffold protein involved in DNA repair [Source:VGNC Symbol;Acc:VGNC:46741]	2863.46	0.06
SPIN4	spindlin family member 4 [Source:VGNC Symbol;Acc:VGNC:46743]	2979.06	0.02
SPINK4	serine peptidase inhibitor, Kazal type 4 [Source:VGNC Symbol;Acc:VGNC:46744]	2139.38	0.05
SPINT1	serine peptidase inhibitor, Kunitz type 1 [Source:VGNC Symbol;Acc:VGNC:46746]	1076.21	0.04
SPPL3	signal peptide peptidase like 3 [Source:VGNC Symbol;Acc:VGNC:46761]	1009.56	0.03
SPRY1	sprouty RTK signaling antagonist 1 [Source:VGNC Symbol;Acc:VGNC:54828]	3651.83	0.08
SRD5A1	steroid 5 alpha-reductase 1 [Source:VGNC Symbol;Acc:VGNC:46793]	3990.7	0.04
SRD5A3	steroid 5 alpha-reductase 3 [Source:VGNC Symbol;Acc:VGNC:51783]	825.936	0.01
SREK1IP1	SREK1 interacting protein 1 [Source:VGNC Symbol;Acc:VGNC:46798]	1938.27	0.07
SRP9	signal recognition particle 9 [Source:VGNC Symbol;Acc:VGNC:46810]	1191.57	0.02
SRPK2	SRSF protein kinase 2 [Source:VGNC Symbol;Acc:VGNC:46811]	704.148	0.02
SRSF3	serine and arginine rich splicing factor 3 [Source:VGNC Symbol;Acc:VGNC:46819]	3999.28	0.03
SRSF5	serine and arginine rich splicing factor 5 [Source:VGNC Symbol;Acc:VGNC:51690]	1111.7	0.04
SRSF6	serine and arginine rich splicing factor 6 [Source:VGNC Symbol;Acc:VGNC:54735]	3439.29	0.12
SRSF9	serine and arginine rich splicing factor 9 [Source:VGNC Symbol;Acc:VGNC:52970]	828.678	0.06
SSB	Sjogren syndrome antigen B [Source:NCBI gene;Acc:478787]	905.01	0.04
SSBP2	single stranded DNA binding protein 2 [Source:VGNC Symbol;Acc:VGNC:46827]	1090.14	0.04
SSBP4	single stranded DNA binding protein 4 [Source:VGNC Symbol;Acc:VGNC:46828]	3463.17	0.1
SSC5D	scavenger receptor cysteine rich family member with 5 domains [Source:VGNC Symbol;Acc:VGNC:53993]	3149.69	0.09
SSH2	slingshot protein phosphatase 2 [Source:VGNC Symbol;Acc:VGNC:46832]	1049.39	0.01
SSNA1	SS nuclear autoantigen 1 [Source:VGNC Symbol;Acc:VGNC:46835]	904.612	0.02
SSPN	sarcospan [Source:VGNC Symbol;Acc:VGNC:54366]	1900.07	0.09
SSR4	signal sequence receptor subunit 4 [Source:VGNC Symbol;Acc:VGNC:46840]	1114.57	0.06
SSSCA1	Sjogren syndrome/scleroderma autoantigen 1 [Source:NCBI gene;Acc:476024]	970.732	0.03
SSTR5	somatostatin receptor 5 [Source:VGNC Symbol;Acc:VGNC:46846]	1053.57	0.07
ST3GAL5	ST3 beta-galactoside alpha-2,3-sialyltransferase 5 [Source:VGNC Symbol;Acc:VGNC:46853]	1991.66	0.02
ST5	suppression of tumorigenicity 5 [Source:VGNC Symbol;Acc:VGNC:46855]	1601.67	0.12
ST8SIA6	ST8 alpha-N-acetyl-neuraminide alpha-2,8-sialyltransferase 6 [Source:VGNC Symbol;Acc:VGNC:46868]	1765.24	0.09
STAG1	stromal antigen 1 [Source:VGNC Symbol;Acc:VGNC:46873]	1544.51	0.03
STAM	signal transducing adaptor molecule [Source:VGNC Symbol;Acc:VGNC:46875]	1861.86	0.03
STARD13	StAR related lipid transfer domain containing 13 [Source:VGNC Symbol;Acc:VGNC:46881]	1449.66	0.04
STBD1	starch binding domain 1 [Source:VGNC Symbol;Acc:VGNC:57413]	961.654	0.13
STIM1	stromal interaction molecule 1 [Source:VGNC Symbol;Acc:VGNC:46901]	1513.85	0.05
STK10	serine/threonine kinase 10 [Source:VGNC Symbol;Acc:VGNC:46904]	1127.14	0.04
STK25	serine/threonine kinase 25 [Source:VGNC Symbol;Acc:VGNC:46909]	1025.91	0.15
STK36	serine/threonine kinase 36 [Source:VGNC Symbol;Acc:VGNC:46918]	1859.89	0.03
STK38	serine/threonine kinase 38 [Source:VGNC Symbol;Acc:VGNC:46919]	1632.56	0.03
STK39	serine/threonine kinase 39 [Source:VGNC Symbol;Acc:VGNC:46921]	1717.9	0.04
STK40	serine/threonine kinase 40 [Source:VGNC Symbol;Acc:VGNC:46923]	1614.79	0.03
STPG2	sperm tail PG-rich repeat containing 2 [Source:VGNC Symbol;Acc:VGNC:46936]	1679.35	0.07
STRADA	STE20-related kinase adaptor alpha [Source:VGNC Symbol;Acc:VGNC:46939]	1957.78	0.04
STT3A	STT3A, catalytic subunit of the oligosaccharyltransferase complex [Source:VGNC Symbol;Acc:VGNC:46948]	930.806	0.06
STX1A	syntaxin 1A [Source:VGNC Symbol;Acc:VGNC:46954]	1532.17	0.06
STX8	syntaxin 8 [Source:VGNC Symbol;Acc:VGNC:53452]	1955.73	0.09
STXBP5	syntaxin binding protein 5 [Source:VGNC Symbol;Acc:VGNC:46963]	1331.84	0.05
SUCLG2	succinate-CoA ligase GDP-forming beta subunit [Source:VGNC Symbol;Acc:VGNC:46967]	1424.95	0.06
SUN1	Sad1 and UNC84 domain containing 1 [Source:VGNC Symbol;Acc:VGNC:46984]	1081.89	0.12
SUPT3H	SPT3 homolog, SAGA and STAGA complex component [Source:VGNC Symbol;Acc:VGNC:46990]	1812	0.2
SUPV3L1	Suv3 like RNA helicase [Source:VGNC Symbol;Acc:VGNC:46993]	1495.89	0.04
SURF4	surfeit 4 [Source:VGNC Symbol;Acc:VGNC:46996]	1781.71	0.02
SUSD4	sushi domain containing 4 [Source:VGNC Symbol;Acc:VGNC:49817]	1143.99	0.05
SUSD5	sushi domain containing 5 [Source:VGNC Symbol;Acc:VGNC:52905]	942.557	0.07
SUV39H1	suppressor of variegation 3-9 homolog 1 [Source:VGNC Symbol;Acc:VGNC:47001]	1505.31	0.04
SV2A	synaptic vesicle glycoprotein 2A [Source:VGNC Symbol;Acc:VGNC:47003]	999.855	0.03
SYCN	syncollin [Source:VGNC Symbol;Acc:VGNC:47017]	806.344	0.05
SYN1	synapsin I [Source:VGNC Symbol;Acc:VGNC:47023]	980.857	0.06
SYNCRIP	synaptotagmin binding cytoplasmic RNA interacting protein [Source:VGNC Symbol;Acc:VGNC:47024]	1971.13	0.05
SYNE2	spectrin repeat containing nuclear envelope protein 2 [Source:VGNC Symbol;Acc:VGNC:47028]	1041.26	0.04
SYNGR1	synaptogyrin 1 [Source:HGNC Symbol;Acc:HGNC:11498]	1622.96	0.03
SYNGR4	synaptogyrin 4 [Source:VGNC Symbol;Acc:VGNC:54002]	1855.47	0.14
SYNJ2BP	synaptojanin 2 binding protein [Source:NCBI gene;Acc:490757]	948.921	0.02
SYNPO2	synaptopodin 2 [Source:VGNC Symbol;Acc:VGNC:47035]	1751.61	0.15
SYPL1	synaptophysin like 1 [Source:VGNC Symbol;Acc:VGNC:47039]	1209.78	0.05
SYT6	synaptotagmin 6 [Source:VGNC Symbol;Acc:VGNC:47049]	1969.25	0.03
SYT8	synaptotagmin 8 [Source:VGNC Symbol;Acc:VGNC:47051]	1752.45	0.11
SYTL1	synaptotagmin like 1 [Source:VGNC Symbol;Acc:VGNC:53476]	1949.82	0.07
SYTL4	synaptotagmin like 4 [Source:VGNC Symbol;Acc:VGNC:47053]	980.515	0.1
SYTL5	synaptotagmin like 5 [Source:VGNC Symbol;Acc:VGNC:47054]	976.269	0.12
SYVN1	synoviolin 1 [Source:VGNC Symbol;Acc:VGNC:47055]	1432.3	0.05
SZRD1	SUZ RNA binding domain containing 1 [Source:VGNC Symbol;Acc:VGNC:47056]	1658.4	0.03
TAAR5	trace amine associated receptor 5 [Source:VGNC Symbol;Acc:VGNC:47059]	902.299	0.09
TAB2	TGF-beta activated kinase 1 (MAP3K7) binding protein 2 [Source:VGNC Symbol;Acc:VGNC:53995]	1798.65	0.04
TAC3	tachykinin 3 [Source:VGNC Symbol;Acc:VGNC:47062]	1032.52	0.01
TAF13	TATA-box binding protein associated factor 13 [Source:VGNC Symbol;Acc:VGNC:47075]	1395.68	0.04
TAF6	TATA-box binding protein associated factor 6 [Source:VGNC Symbol;Acc:VGNC:47085]	1678.5	0.06
TAGLN2	transgelin 2 [Source:VGNC Symbol;Acc:VGNC:47094]	1930.36	0.08
TAL2	TAL bHLH transcription factor 2 [Source:VGNC Symbol;Acc:VGNC:47097]	1501.48	0.18
TANC2	tetratricopeptide repeat, ankyrin repeat and coiled-coil containing 2 [Source:VGNC Symbol;Acc:VGNC:47099]	1076.14	0.08
TAOK3	TAO kinase 3 [Source:VGNC Symbol;Acc:VGNC:47104]	1586.8	0.11
TAPBPL	TAP binding protein like [Source:VGNC Symbol;Acc:VGNC:47107]	1360.65	0.07
TARS	threonyl-tRNA synthetase [Source:VGNC Symbol;Acc:VGNC:47110]	1487.12	0.07
TBC1D15	TBC1 domain family member 15 [Source:VGNC Symbol;Acc:VGNC:47134]	1666.03	0.03
TBC1D19	TBC1 domain family member 19 [Source:VGNC Symbol;Acc:VGNC:47137]	1974.28	0.03
TBC1D22A	TBC1 domain family member 22A [Source:VGNC Symbol;Acc:VGNC:47141]	1457.8	0.08
TBC1D2B	TBC1 domain family member 2B [Source:VGNC Symbol;Acc:VGNC:47145]	1866.25	0.11
TBC1D4	TBC1 domain family member 4 [Source:VGNC Symbol;Acc:VGNC:47149]	1628.22	0.02
TBL2	transducin beta like 2 [Source:VGNC Symbol;Acc:VGNC:47162]	1262.37	0.04
TBP	TATA-box binding protein [Source:VGNC Symbol;Acc:VGNC:47164]	1609.42	0.03
TBPL1	TATA-box binding protein like 1 [Source:NCBI gene;Acc:476209]	1683.26	0.07
TBX3	T-box 3 [Source:VGNC Symbol;Acc:VGNC:47174]	1555.59	0.03
TBX6	T-box 6 [Source:VGNC Symbol;Acc:VGNC:54076]	1781.13	0.01
TCF4	transcription factor 4 [Source:VGNC Symbol;Acc:VGNC:47197]	1309.98	0.05
TCHP	trichoplein keratin filament binding [Source:VGNC Symbol;Acc:VGNC:47202]	1077.41	0.05
TDG	thymine DNA glycosylase [Source:VGNC Symbol;Acc:VGNC:47216]	1414.07	0.1
TDRP	testis development related protein [Source:VGNC Symbol;Acc:VGNC:49845]	1069.66	0.04
TEAD2	TEA domain transcription factor 2 [Source:VGNC Symbol;Acc:VGNC:47229]	1787.55	0.07
TECPR2	tectonin beta-propeller repeat containing 2 [Source:VGNC Symbol;Acc:VGNC:47233]	914.159	0.03
TERF2	telomeric repeat binding factor 2 [Source:VGNC Symbol;Acc:VGNC:49661]	1744.79	0.02
TERT	telomerase reverse transcriptase [Source:VGNC Symbol;Acc:VGNC:47255]	1134.13	0.03
TET3	tet methylcytosine dioxygenase 3 [Source:VGNC Symbol;Acc:VGNC:47262]	1576.33	0.03
TEX43	testis expressed 43 [Source:VGNC Symbol;Acc:VGNC:47277]	1941.47	0.03
TFCP2L1	transcription factor CP2 like 1 [Source:VGNC Symbol;Acc:VGNC:47291]	1149.77	0.05
TFF3	trefoil factor 3 [Source:VGNC Symbol;Acc:VGNC:47298]	905.998	0.07
TGFBI	transforming growth factor beta induced [Source:VGNC Symbol;Acc:VGNC:47311]	1770.04	0.03
TGIF1		1803.42	0.03
TGM1	transglutaminase 1 [Source:VGNC Symbol;Acc:VGNC:47315]	1365.15	0.03
TGM2	transglutaminase 2 [Source:VGNC Symbol;Acc:VGNC:47316]	1722.56	0.12
THBD	thrombomodulin [Source:VGNC Symbol;Acc:VGNC:47334]	1888.21	0.02
THEM4	thioesterase superfamily member 4 [Source:VGNC Symbol;Acc:VGNC:47341]	1204.73	0.03
THOC1	THO complex 1 [Source:VGNC Symbol;Acc:VGNC:47348]	1950.4	0.06
THOC5	THO complex 5 [Source:VGNC Symbol;Acc:VGNC:47351]	1198.71	0.1
THOC7	THO complex 7 [Source:NCBI gene;Acc:476567]	1254.68	0.08
THRB	thyroid hormone receptor beta [Source:VGNC Symbol;Acc:VGNC:47355]	1135.85	0.02
THRSP	thyroid hormone responsive [Source:VGNC Symbol;Acc:VGNC:47356]	1563.8	0.03
THUMPD2	THUMP domain containing 2 [Source:VGNC Symbol;Acc:VGNC:47361]	1566.4	0.06
THY1	Thy-1 cell surface antigen [Source:VGNC Symbol;Acc:VGNC:47362]	1907.71	0.06
TIAL1	TIA1 cytotoxic granule associated RNA binding protein like 1 [Source:VGNC Symbol;Acc:VGNC:47364]	1312.98	0.02
TIFAB	TIFA inhibitor [Source:VGNC Symbol;Acc:VGNC:47367]	1255.16	0.11
TIGD2	tigger transposable element derived 2 [Source:VGNC Symbol;Acc:VGNC:47369]	1222.78	0.05
TIMM8A	translocase of inner mitochondrial membrane 8A [Source:VGNC Symbol;Acc:VGNC:49623]	1196.7	0.03
TLE1	TLE family member 1, transcriptional corepressor [Source:VGNC Symbol;Acc:VGNC:47396]	1426.86	0.06
TLE3	TLE family member 3, transcriptional corepressor [Source:VGNC Symbol;Acc:VGNC:47397]	1257.5	0.01
TLN2	talin 2 [Source:VGNC Symbol;Acc:VGNC:47402]	1665.43	0.09
TM2D1	TM2 domain containing 1 [Source:VGNC Symbol;Acc:VGNC:47404]	1043.18	0.04
TM9SF3	transmembrane 9 superfamily member 3 [Source:VGNC Symbol;Acc:VGNC:47416]	954.947	0.03
TMED5	transmembrane p24 trafficking protein 5 [Source:VGNC Symbol;Acc:VGNC:47440]	1286.87	0.01
TMEM106A	transmembrane protein 106A [Source:VGNC Symbol;Acc:VGNC:47446]	1226.01	0.03
TMEM117	transmembrane protein 117 [Source:VGNC Symbol;Acc:VGNC:47454]	1798.82	0.02
TMEM120A	transmembrane protein 120A [Source:VGNC Symbol;Acc:VGNC:54080]	1579.57	0.07
TMEM127	transmembrane protein 127 [Source:VGNC Symbol;Acc:VGNC:47461]	1791.29	0.05
TMEM130	transmembrane protein 130 [Source:VGNC Symbol;Acc:VGNC:47464]	1230.8	0.06
TMEM132A	transmembrane protein 132A [Source:VGNC Symbol;Acc:VGNC:47467]	1538.11	0.04
TMEM139	transmembrane protein 139 [Source:VGNC Symbol;Acc:VGNC:47475]	1922.21	0.04
TMEM140	transmembrane protein 140 [Source:VGNC Symbol;Acc:VGNC:47476]	1918.91	0.06
TMEM150B	transmembrane protein 150B [Source:VGNC Symbol;Acc:VGNC:47482]	1022.2	0.16
TMEM154	transmembrane protein 154 [Source:VGNC Symbol;Acc:VGNC:47485]	1986.18	0.04
TMEM159	transmembrane protein 159 [Source:VGNC Symbol;Acc:VGNC:47487]	1778.79	0.07
TMEM165	transmembrane protein 165 [Source:VGNC Symbol;Acc:VGNC:47492]	1693.48	0.02
TMEM183A	transmembrane protein 183A [Source:VGNC Symbol;Acc:VGNC:53838]	947.643	0.05
TMEM192	transmembrane protein 192 [Source:VGNC Symbol;Acc:VGNC:49838]	1255.37	0.03
TMEM199	transmembrane protein 199 [Source:VGNC Symbol;Acc:VGNC:47517]	1704.46	0.03
TMEM200A	transmembrane protein 200A [Source:VGNC Symbol;Acc:VGNC:47519]	1373.06	0.03
TMEM200B	transmembrane protein 200B [Source:VGNC Symbol;Acc:VGNC:47520]	1140.21	0.05
TMEM213	transmembrane protein 213 [Source:VGNC Symbol;Acc:VGNC:47531]	1914.28	0.03
TMEM242	transmembrane protein 242 [Source:VGNC Symbol;Acc:VGNC:47550]	922.381	0.01
TMEM263	transmembrane protein 263 [Source:VGNC Symbol;Acc:VGNC:47565]	1152.45	0.05
TMEM30A	transmembrane protein 30A [Source:VGNC Symbol;Acc:VGNC:47570]	1757.36	0.06
TMEM40	transmembrane protein 40 [Source:VGNC Symbol;Acc:VGNC:47578]	1263.68	0.04
TMEM74B	transmembrane protein 74B [Source:VGNC Symbol;Acc:VGNC:49694]	1259.69	0.03
TMEM81	transmembrane protein 81 [Source:VGNC Symbol;Acc:VGNC:47606]	1796.73	0.08
TMEM86B	transmembrane protein 86B [Source:VGNC Symbol;Acc:VGNC:47609]	1325.24	0.06
TMEM87B	transmembrane protein 87B [Source:VGNC Symbol;Acc:VGNC:47610]	1849.21	0.04
TMEM88	transmembrane protein 88 [Source:VGNC Symbol;Acc:VGNC:47611]	997.746	0.03
TMPRSS5	transmembrane serine protease 5 [Source:VGNC Symbol;Acc:VGNC:47635]	1905.38	0.06
TMSB10	thymosin beta 10 [Source:NCBI gene;Acc:613005]	1365.68	0.17
TMUB1	transmembrane and ubiquitin like domain containing 1 [Source:VGNC Symbol;Acc:VGNC:51832]	1424.72	0.12
TNFAIP8	TNF alpha induced protein 8 [Source:VGNC Symbol;Acc:VGNC:47652]	1307.99	0.03
TNFRSF13B	TNF receptor superfamily member 13B [Source:VGNC Symbol;Acc:VGNC:47657]	1202.39	0.02
TNFRSF13C	TNF receptor superfamily member 13C [Source:VGNC Symbol;Acc:VGNC:54377]	1812.76	0.04
TNFRSF1B	TNF receptor superfamily member 1B [Source:VGNC Symbol;Acc:VGNC:47663]	970.386	0.05
TNFRSF25	TNF receptor superfamily member 25 [Source:VGNC Symbol;Acc:VGNC:47664]	1514.93	0.04
TNFSF14	TNF superfamily member 14 [Source:VGNC Symbol;Acc:VGNC:47670]	1255.12	0.17
TNIP1	TNFAIP3 interacting protein 1 [Source:VGNC Symbol;Acc:VGNC:47676]	1475.43	0.03
TNKS1BP1	tankyrase 1 binding protein 1 [Source:VGNC Symbol;Acc:VGNC:47682]	1206.53	0.03
TNKS2	tankyrase 2 [Source:VGNC Symbol;Acc:VGNC:47683]	1673	0.03
TNNI2	troponin I2, fast skeletal type [Source:VGNC Symbol;Acc:VGNC:52055]	563.559	0.02
TNPO1	transportin 1 [Source:VGNC Symbol;Acc:VGNC:47694]	553.8	0.03
TNRC18	trinucleotide repeat containing 18 [Source:VGNC Symbol;Acc:VGNC:47698]	657.215	0.03
TNRC6A	trinucleotide repeat containing 6A [Source:VGNC Symbol;Acc:VGNC:47699]	617.882	0.05
TNS1	tensin 1 [Source:VGNC Symbol;Acc:VGNC:47701]	514.463	0.05
TOP3A	DNA topoisomerase III alpha [Source:VGNC Symbol;Acc:VGNC:49633]	693.754	0.07
TOR1B	torsin family 1 member B [Source:VGNC Symbol;Acc:VGNC:47714]	799.266	0.04
TP53RK	TP53 regulating kinase [Source:VGNC Symbol;Acc:VGNC:47727]	574.204	0.05
TP73	tumor protein p73 [Source:VGNC Symbol;Acc:VGNC:47730]	738.989	0.09
TPM3	tropomyosin 3 [Source:VGNC Symbol;Acc:VGNC:47743]	562.222	0.04
TPPP	tubulin polymerization promoting protein [Source:VGNC Symbol;Acc:VGNC:47749]	738.26	0.03
TPRA1	transmembrane protein adipocyte associated 1 [Source:VGNC Symbol;Acc:VGNC:47752]	646.271	0.01
TPST1	tyrosylprotein sulfotransferase 1 [Source:VGNC Symbol;Acc:VGNC:47755]	722.924	0.04
TRA2A	transformer 2 alpha homolog [Source:VGNC Symbol;Acc:VGNC:47758]	535.534	0.04
TRABD2A	TraB domain containing 2A [Source:VGNC Symbol;Acc:VGNC:49849]	752.572	0.02
TRAF3IP1	TRAF3 interacting protein 1 [Source:VGNC Symbol;Acc:VGNC:47765]	798.923	0.02
TRAM2	translocation associated membrane protein 2 [Source:VGNC Symbol;Acc:VGNC:49104]	701.112	0.02
TRAPPC5	trafficking protein particle complex 5 [Source:VGNC Symbol;Acc:VGNC:47784]	765.695	0.01
TRAPPC6B	trafficking protein particle complex 6B [Source:VGNC Symbol;Acc:VGNC:47786]	552.574	0.02
TRAPPC8	trafficking protein particle complex 8 [Source:VGNC Symbol;Acc:VGNC:47787]	663.769	0.03
TREH	trehalase [Source:VGNC Symbol;Acc:VGNC:47792]	664.918	0.04
TRH	thyrotropin releasing hormone [Source:VGNC Symbol;Acc:VGNC:47797]	620.98	0.05
TRIM22	tripartite motif containing 22 [Source:VGNC Symbol;Acc:VGNC:52856]	626.371	0.01
TRIM38	tripartite motif containing 38 [Source:VGNC Symbol;Acc:VGNC:47819]	2478.95	0.05
TRIM46	tripartite motif containing 46 [Source:VGNC Symbol;Acc:VGNC:47825]	509.047	0.04
TRIM54	tripartite motif containing 54 [Source:VGNC Symbol;Acc:VGNC:47826]	623.824	0.01
TRIM65	tripartite motif containing 65 [Source:VGNC Symbol;Acc:VGNC:47832]	783.305	0.03
TRIP12	thyroid hormone receptor interactor 12 [Source:VGNC Symbol;Acc:VGNC:47845]	577.693	0.03
TRMT12	tRNA methyltransferase 12 homolog [Source:VGNC Symbol;Acc:VGNC:47856]	601.063	0.08
TRMT13	tRNA methyltransferase 13 homolog [Source:VGNC Symbol;Acc:VGNC:54082]	786.494	0.04
TRMT5	tRNA methyltransferase 5 [Source:VGNC Symbol;Acc:VGNC:47859]	644.484	0.02
TRMT6	tRNA methyltransferase 6 [Source:VGNC Symbol;Acc:VGNC:54738]	631.418	0.1
TRPM1	transient receptor potential cation channel subfamily M member 1 [Source:VGNC Symbol;Acc:VGNC:47873]	511.669	0.02
TRPT1	tRNA phosphotransferase 1 [Source:VGNC Symbol;Acc:VGNC:47881]	533.23	0.05
TSC1	TSC complex subunit 1 [Source:VGNC Symbol;Acc:VGNC:47890]	769.2	0.04
TSC2	TSC complex subunit 2 [Source:VGNC Symbol;Acc:VGNC:47891]	791.18	0.02
TSEN2	tRNA splicing endonuclease subunit 2 [Source:NCBI gene;Acc:484651]	516.428	0.03
TSHB	thyroid stimulating hormone beta [Source:VGNC Symbol;Acc:VGNC:47901]	641.283	0.02
TSHZ1	teashirt zinc finger homeobox 1 [Source:VGNC Symbol;Acc:VGNC:47903]	522.37	0.03
TSPAN33	tetraspanin 33 [Source:VGNC Symbol;Acc:VGNC:47922]	514.23	0.06
TSPYL4	TSPY like 4 [Source:VGNC Symbol;Acc:VGNC:47929]	517.403	0.08
TSTD1	thiosulfate sulfurtransferase like domain containing 1 [Source:VGNC Symbol;Acc:VGNC:55010]	800.145	0.09
TTC21B	tetratricopeptide repeat domain 21B [Source:VGNC Symbol;Acc:VGNC:47943]	551.358	0.13
TTLL1	tubulin tyrosine ligase like 1 [Source:VGNC Symbol;Acc:VGNC:47973]	544.736	0.02
TTLL10	tubulin tyrosine ligase like 10 [Source:VGNC Symbol;Acc:VGNC:49836]	539.086	0.07
TUB	tubby bipartite transcription factor [Source:VGNC Symbol;Acc:VGNC:47986]	742.312	0.08
TUBD1	tubulin delta 1 [Source:VGNC Symbol;Acc:VGNC:47992]	714.855	0.04
TUBE1	tubulin epsilon 1 [Source:VGNC Symbol;Acc:VGNC:54383]	735.749	0.06
TUSC5		762.426	0.02
TVP23B	trans-golgi network vesicle protein 23 homolog B [Source:NCBI gene;Acc:489517]	788.574	0.02
TXLNB	taxilin beta [Source:VGNC Symbol;Acc:VGNC:48007]	675.128	0.09
TXNDC16	thioredoxin domain containing 16 [Source:VGNC Symbol;Acc:VGNC:48013]	759.2	0.12
TXNDC9	thioredoxin domain containing 9 [Source:VGNC Symbol;Acc:VGNC:48016]	625.232	0.09
TXNL4B	thioredoxin like 4B [Source:VGNC Symbol;Acc:VGNC:48020]	658.54	0.02
UBE2A	ubiquitin conjugating enzyme E2 A [Source:VGNC Symbol;Acc:VGNC:54384]	682.084	0.03
UBE2G2	ubiquitin conjugating enzyme E2 G2 [Source:VGNC Symbol;Acc:VGNC:48053]	588.407	0.03
UBE2N	ubiquitin-conjugating enzyme E2N [Source:NCBI gene;Acc:611865]	504.671	0.03
UBE2O	ubiquitin conjugating enzyme E2 O [Source:VGNC Symbol;Acc:VGNC:48060]	557.509	0.07
UBE2Q1	ubiquitin conjugating enzyme E2 Q1 [Source:VGNC Symbol;Acc:VGNC:48061]	652.388	0.07
UBFD1	ubiquitin family domain containing 1 [Source:VGNC Symbol;Acc:VGNC:48074]	543.066	0.05
UBIAD1	UbiA prenyltransferase domain containing 1 [Source:VGNC Symbol;Acc:VGNC:48075]	739.726	0.03
UBOX5	U-box domain containing 5 [Source:VGNC Symbol;Acc:VGNC:48083]	726.984	0.07
UBQLN4	ubiquilin 4 [Source:VGNC Symbol;Acc:VGNC:48087]	668.622	0.02
UCHL1	ubiquitin C-terminal hydrolase L1 [Source:NCBI gene;Acc:479098]	672.604	0.05
UCK1	uridine-cytidine kinase 1 [Source:NCBI gene;Acc:608503]	646.251	0.06
UCP1	uncoupling protein 1 [Source:HGNC Symbol;Acc:HGNC:12517]	781.961	0.03
UCP2	uncoupling protein 2 [Source:VGNC Symbol;Acc:VGNC:48111]	787.093	0.01
UGCG	UDP-glucose ceramide glucosyltransferase [Source:VGNC Symbol;Acc:VGNC:48116]	532.759	0.09
UNC119B	unc-119 lipid binding chaperone B [Source:VGNC Symbol;Acc:VGNC:48134]	587.38	0.04
UNC5B	unc-5 netrin receptor B [Source:VGNC Symbol;Acc:VGNC:48140]	794.039	0.08
UNG	uracil DNA glycosylase [Source:VGNC Symbol;Acc:VGNC:48147]	544.706	0.02
UPF1	UPF1, RNA helicase and ATPase [Source:VGNC Symbol;Acc:VGNC:48150]	738.164	0.09
UPF3B	UPF3B, regulator of nonsense mediated mRNA decay [Source:VGNC Symbol;Acc:VGNC:48153]	1975.53	0.06
URM1	ubiquitin related modifier 1 [Source:VGNC Symbol;Acc:VGNC:48167]	2651.58	0.11
UROS	uroporphyrinogen III synthase [Source:VGNC Symbol;Acc:VGNC:48170]	1015.14	0.13
USH1C	USH1 protein network component harmonin [Source:VGNC Symbol;Acc:VGNC:48172]	1778.55	0.13
USP1	ubiquitin specific peptidase 1 [Source:VGNC Symbol;Acc:VGNC:48177]	3606.66	0.02
USP12	ubiquitin specific peptidase 12 [Source:VGNC Symbol;Acc:VGNC:55012]	3208.93	0.02
USP15	ubiquitin specific peptidase 15 [Source:VGNC Symbol;Acc:VGNC:48180]	3810.93	0.15
USP35	ubiquitin specific peptidase 35 [Source:VGNC Symbol;Acc:VGNC:48191]	1380.68	0.02
USP4	ubiquitin specific peptidase 4 [Source:VGNC Symbol;Acc:VGNC:48195]	2943.37	0.06
USP43	ubiquitin specific peptidase 43 [Source:VGNC Symbol;Acc:VGNC:48196]	3981.74	0.07
USP46	ubiquitin specific peptidase 46 [Source:VGNC Symbol;Acc:VGNC:51784]	3179.32	0.08
USP49	ubiquitin specific peptidase 49 [Source:VGNC Symbol;Acc:VGNC:48200]	1542.23	0.02
USP7	ubiquitin specific peptidase 7 [Source:VGNC Symbol;Acc:VGNC:54088]	2965.03	0.12
USPL1	ubiquitin specific peptidase like 1 [Source:VGNC Symbol;Acc:VGNC:48206]	2878.63	0.02
UST	uronyl 2-sulfotransferase [Source:VGNC Symbol;Acc:VGNC:48207]	3905.06	0.02
UTP15	UTP15, small subunit processome component [Source:VGNC Symbol;Acc:VGNC:48209]	3327.52	0.02
UTP23	UTP23, small subunit processome component [Source:VGNC Symbol;Acc:VGNC:48212]	1355.83	0.03
UTRN	utrophin [Source:VGNC Symbol;Acc:VGNC:48215]	2023.88	0.03
UVRAG	UV radiation resistance associated [Source:VGNC Symbol;Acc:VGNC:48218]	2671.44	0.05
VAC14	Vac14, PIKFYVE complex component [Source:VGNC Symbol;Acc:VGNC:48222]	682.332	0.04
VAMP7	vesicle associated membrane protein 7 [Source:VGNC Symbol;Acc:VGNC:48226]	2002.76	0.05
VAMP8	vesicle associated membrane protein 8 [Source:VGNC Symbol;Acc:VGNC:48227]	3882.88	0.03
VAPB	VAMP associated protein B and C [Source:VGNC Symbol;Acc:VGNC:48230]	606.746	0.09
VAT1	vesicle amine transport 1 [Source:VGNC Symbol;Acc:VGNC:55836]	3607.67	0.03
VAX2	ventral anterior homeobox 2 [Source:VGNC Symbol;Acc:VGNC:54553]	1902.6	0.03
VCAN	versican [Source:VGNC Symbol;Acc:VGNC:48241]	2074.85	0.08
VCP	valosin containing protein [Source:VGNC Symbol;Acc:VGNC:48243]	2234.13	0.12
VCPIP1	valosin containing protein interacting protein 1 [Source:VGNC Symbol;Acc:VGNC:48244]	2747.37	0.02
VGLL4	vestigial like family member 4 [Source:VGNC Symbol;Acc:VGNC:48260]	2173.74	0.08
VIL1	villin 1 [Source:VGNC Symbol;Acc:VGNC:48261]	538.038	0.05
VIT	vitrin [Source:VGNC Symbol;Acc:VGNC:48268]	3903.3	0.03
VPREB3	V-set pre-B cell surrogate light chain 3 [Source:VGNC Symbol;Acc:VGNC:48272]	839.765	0.06
VPS28	VPS28, ESCRT-I subunit [Source:VGNC Symbol;Acc:VGNC:48282]	2095.76	0.04
VPS29	VPS29, retromer complex component [Source:VGNC Symbol;Acc:VGNC:48283]	786.41	0.06
VPS37A	VPS37A, ESCRT-I subunit [Source:VGNC Symbol;Acc:VGNC:48287]	705.782	0.07
VPS37C	VPS37C, ESCRT-I subunit [Source:VGNC Symbol;Acc:VGNC:48288]	927.155	0.04
VPS41	VPS41, HOPS complex subunit [Source:VGNC Symbol;Acc:VGNC:48291]	920.992	0.05
VPS45	vacuolar protein sorting 45 homolog [Source:VGNC Symbol;Acc:VGNC:48292]	841.097	0.02
VPS72	vacuolar protein sorting 72 homolog [Source:VGNC Symbol;Acc:VGNC:48299]	993.568	0.07
VRK3	VRK serine/threonine kinase 3 [Source:VGNC Symbol;Acc:VGNC:48304]	527.732	0.02
VSTM2L	V-set and transmembrane domain containing 2 like [Source:VGNC Symbol;Acc:VGNC:48311]	682.773	0.01
VSTM5	V-set and transmembrane domain containing 5 [Source:VGNC Symbol;Acc:VGNC:52858]	681.264	0.14
VTA1	vesicle trafficking 1 [Source:VGNC Symbol;Acc:VGNC:48314]	915.446	0.08
VWA3A	von Willebrand factor A domain containing 3A [Source:VGNC Symbol;Acc:VGNC:48320]	888.75	0.07
VWA3B	von Willebrand factor A domain containing 3B [Source:VGNC Symbol;Acc:VGNC:48321]	540.029	0.05
VWA8	von Willebrand factor A domain containing 8 [Source:VGNC Symbol;Acc:VGNC:48325]	733.224	0.04
WASF3	WAS protein family member 3 [Source:VGNC Symbol;Acc:VGNC:48335]	822.555	0.02
WBP1L	WW domain binding protein 1 like [Source:VGNC Symbol;Acc:VGNC:48340]	742.119	0.06
WDFY3	WD repeat and FYVE domain containing 3 [Source:VGNC Symbol;Acc:VGNC:48346]	844.531	0.03
WDPCP	WD repeat containing planar cell polarity effector [Source:VGNC Symbol;Acc:VGNC:48348]	642.114	0.07
WDR1	WD repeat domain 1 [Source:VGNC Symbol;Acc:VGNC:48349]	610.994	0.04
WDR12	WD repeat domain 12 [Source:VGNC Symbol;Acc:VGNC:48351]	553.2	0.08
WDR25	WD repeat domain 25 [Source:VGNC Symbol;Acc:VGNC:48357]	648.251	0.11
WDR43	WD repeat domain 43 [Source:VGNC Symbol;Acc:VGNC:48367]	788.587	0.04
WDR45B	WD repeat domain 45B [Source:NCBI gene;Acc:480820]	980.957	0.05
WDR48	WD repeat domain 48 [Source:VGNC Symbol;Acc:VGNC:48371]	789.088	0.03
WDR63	WD repeat domain 63 [Source:VGNC Symbol;Acc:VGNC:48381]	910.949	0.06
WDR78	WD repeat domain 78 [Source:VGNC Symbol;Acc:VGNC:48389]	793.866	0.07
WFIKKN1	WAP, follistatin/kazal, immunoglobulin, kunitz and netrin domain containing 1 [Source:VGNC Symbol;Acc:VGNC:48406]	997.303	0.1
WIPI2	WD repeat domain, phosphoinositide interacting 2 [Source:VGNC Symbol;Acc:VGNC:48413]	1345.86	0.09
WISP2		1074.93	0.09
WLS	wntless Wnt ligand secretion mediator [Source:VGNC Symbol;Acc:VGNC:48417]	885.276	0.06
WNK2	WNK lysine deficient protein kinase 2 [Source:VGNC Symbol;Acc:VGNC:54853]	2881.92	0.1
WNT4	Wnt family member 4 [Source:VGNC Symbol;Acc:VGNC:48424]	670.134	0.08
WT1	Wilms tumor 1 [Source:VGNC Symbol;Acc:VGNC:48438]	1756.36	0.19
WWC2	WW and C2 domain containing 2 [Source:VGNC Symbol;Acc:VGNC:48440]	1519.69	0.03
WWP1	WW domain containing E3 ubiquitin protein ligase 1 [Source:VGNC Symbol;Acc:VGNC:48443]	3119.93	0.01
WWP2	WW domain containing E3 ubiquitin protein ligase 2 [Source:VGNC Symbol;Acc:VGNC:48444]	1729.15	0.02
XIAP	X-linked inhibitor of apoptosis [Source:NCBI gene;Acc:442989]	2580.01	0.14
XKR5	XK related 5 [Source:VGNC Symbol;Acc:VGNC:48451]	2739.15	0.05
XKR8	XK related 8 [Source:VGNC Symbol;Acc:VGNC:48453]	3491.4	0.02
XKRX	XK related X-linked [Source:NCBI gene;Acc:609590]	972.621	0.17
XPC	XPC complex subunit, DNA damage recognition and repair factor [Source:VGNC Symbol;Acc:VGNC:48456]	3702.23	0.08
XPNPEP2	X-prolyl aminopeptidase 2 [Source:VGNC Symbol;Acc:VGNC:48458]	2483.83	0.03
XPNPEP3	X-prolyl aminopeptidase 3 [Source:VGNC Symbol;Acc:VGNC:48459]	2996.82	0.04
XPOT	exportin for tRNA [Source:VGNC Symbol;Acc:VGNC:48465]	3614.2	0.07
XRCC2	X-ray repair cross complementing 2 [Source:VGNC Symbol;Acc:VGNC:48466]	1020.27	0.02
XRCC3	X-ray repair cross complementing 3 [Source:VGNC Symbol;Acc:VGNC:48467]	2940.06	0.02
XRCC4	X-ray repair cross complementing 4 [Source:VGNC Symbol;Acc:VGNC:48468]	1870.24	0.08
XRN1	5'-3' exoribonuclease 1 [Source:VGNC Symbol;Acc:VGNC:48471]	1444.64	0.06
XRN2	5'-3' exoribonuclease 2 [Source:VGNC Symbol;Acc:VGNC:48472]	3764.68	0.15
XRRA1	X-ray radiation resistance associated 1 [Source:VGNC Symbol;Acc:VGNC:48473]	2142.02	0.02
YAF2	YY1 associated factor 2 [Source:VGNC Symbol;Acc:VGNC:49709]	3902.5	0.02
YIPF5	Yip1 domain family member 5 [Source:VGNC Symbol;Acc:VGNC:48491]	1890.34	0.06
YPEL5	yippee like 5 [Source:VGNC Symbol;Acc:VGNC:48501]	1273.95	0.05
YTHDC1	YTH domain containing 1 [Source:VGNC Symbol;Acc:VGNC:48503]	2662.7	0.05
YTHDF1	YTH N6-methyladenosine RNA binding protein 1 [Source:VGNC Symbol;Acc:VGNC:48505]	1454.43	0.06
YTHDF2	YTH N6-methyladenosine RNA binding protein 2 [Source:VGNC Symbol;Acc:VGNC:48506]	910.848	0.04
YTHDF3	YTH N6-methyladenosine RNA binding protein 3 [Source:VGNC Symbol;Acc:VGNC:48507]	904.398	0.04
YWHAH	tyrosine 3-monooxygenase/tryptophan 5-monooxygenase activation protein eta [Source:VGNC Symbol;Acc:VGNC:52975]	3865.49	0.07
YY1	YY1 transcription factor [Source:VGNC Symbol;Acc:VGNC:51693]	1700.27	0.1
ZADH2	zinc binding alcohol dehydrogenase domain containing 2 [Source:VGNC Symbol;Acc:VGNC:48511]	1496.26	0.01
ZBTB11	zinc finger and BTB domain containing 11 [Source:VGNC Symbol;Acc:VGNC:48521]	1336.04	0.02
ZBTB20	zinc finger and BTB domain containing 20 [Source:VGNC Symbol;Acc:VGNC:48526]	1058.59	0.03
ZBTB4	zinc finger and BTB domain containing 4 [Source:VGNC Symbol;Acc:VGNC:53483]	2239.07	0.08
ZBTB5	zinc finger and BTB domain containing 5 [Source:VGNC Symbol;Acc:VGNC:48542]	3277.7	0.05
ZBTB7B	zinc finger and BTB domain containing 7B [Source:VGNC Symbol;Acc:VGNC:48545]	3074.58	0.03
ZC2HC1C	zinc finger C2HC-type containing 1C [Source:VGNC Symbol;Acc:VGNC:48549]	1541.6	0.14
ZC3H12B	zinc finger CCCH-type containing 12B [Source:VGNC Symbol;Acc:VGNC:48552]	3823.9	0.03
ZC3H14	zinc finger CCCH-type containing 14 [Source:VGNC Symbol;Acc:VGNC:48555]	1178.17	0.04
ZC3H18	zinc finger CCCH-type containing 18 [Source:VGNC Symbol;Acc:VGNC:48557]	2264.26	0.07
ZC3H3	zinc finger CCCH-type containing 3 [Source:VGNC Symbol;Acc:VGNC:48558]	972.215	0.02
ZC3H8	zinc finger CCCH-type containing 8 [Source:VGNC Symbol;Acc:VGNC:48562]	3910.55	0.02
ZC3HAV1	zinc finger CCCH-type containing, antiviral 1 [Source:VGNC Symbol;Acc:VGNC:48563]	1823.88	0.01
ZCCHC9	zinc finger CCHC-type containing 9 [Source:VGNC Symbol;Acc:VGNC:48573]	3672.07	0.07
ZDHHC1	zinc finger DHHC-type containing 1 [Source:VGNC Symbol;Acc:VGNC:48577]	3370.08	0.06
ZDHHC13	zinc finger DHHC-type containing 13 [Source:VGNC Symbol;Acc:VGNC:48579]	837.119	0.09
ZDHHC22	zinc finger DHHC-type containing 22 [Source:VGNC Symbol;Acc:VGNC:48588]	663.516	0.09
ZDHHC3	zinc finger DHHC-type containing 3 [Source:VGNC Symbol;Acc:VGNC:48591]	2119.97	0.04
ZDHHC6	zinc finger DHHC-type containing 6 [Source:VGNC Symbol;Acc:VGNC:48592]	2061.11	0.05
ZFAT	zinc finger and AT-hook domain containing [Source:VGNC Symbol;Acc:VGNC:48604]	2693.94	0.03
ZFYVE26	zinc finger FYVE-type containing 26 [Source:VGNC Symbol;Acc:VGNC:48626]	3627.62	0.08
ZIC2	Zic family member 2 [Source:HGNC Symbol;Acc:HGNC:12873]	2218.51	0.08
ZMYM6	zinc finger MYM-type containing 6 [Source:VGNC Symbol;Acc:VGNC:48649]	3455.23	0.07
ZMYND10	zinc finger MYND-type containing 10 [Source:VGNC Symbol;Acc:VGNC:48650]	2509.2	0.12
ZMYND15	zinc finger MYND-type containing 15 [Source:VGNC Symbol;Acc:VGNC:48653]	3630.54	0.08
ZNF219	zinc finger protein 219 [Source:VGNC Symbol;Acc:VGNC:48675]	1731.73	0.03
ZNF296	zinc finger protein 296 [Source:VGNC Symbol;Acc:VGNC:48692]	2959.29	0.04
ZNF311	zinc finger protein 311 [Source:VGNC Symbol;Acc:VGNC:55021]	3653.03	0.14
ZNF414	zinc finger protein 414 [Source:VGNC Symbol;Acc:VGNC:54390]	1498.25	0.03
ZNF467	zinc finger protein 467 [Source:VGNC Symbol;Acc:VGNC:48735]	931.85	0.03
ZNF488	zinc finger protein 488 [Source:VGNC Symbol;Acc:VGNC:48739]	3501.11	0.03
ZNF507	zinc finger protein 507 [Source:VGNC Symbol;Acc:VGNC:48742]	1889.66	0.04
ZNF526	zinc finger protein 526 [Source:VGNC Symbol;Acc:VGNC:48752]	1626.01	0.08
ZNF574	zinc finger protein 574 [Source:VGNC Symbol;Acc:VGNC:48762]	3556.69	0.06
ZNF575	zinc finger protein 575 [Source:VGNC Symbol;Acc:VGNC:48763]	2146.06	0.08
ZNF593	zinc finger protein 593 [Source:VGNC Symbol;Acc:VGNC:54875]	3294.59	0.11
ZNF597	zinc finger protein 597 [Source:VGNC Symbol;Acc:VGNC:48770]	1388.93	0.02
ZNF598	zinc finger protein 598 [Source:VGNC Symbol;Acc:VGNC:48771]	1563.32	0.07
ZNF608	zinc finger protein 608 [Source:VGNC Symbol;Acc:VGNC:48774]	818.941	0.04
ZNF609	zinc finger protein 609 [Source:VGNC Symbol;Acc:VGNC:48775]	2671.27	0.03
ZNF644	zinc finger protein 644 [Source:VGNC Symbol;Acc:VGNC:48784]	2070.48	0.02
ZNF648	zinc finger protein 648 [Source:VGNC Symbol;Acc:VGNC:48786]	3087.69	0.03
ZNF652	zinc finger protein 652 [Source:VGNC Symbol;Acc:VGNC:48787]	980.301	0.03
ZNF655	zinc finger protein 655 [Source:VGNC Symbol;Acc:VGNC:48789]	569.767	0.07
ZNF697	zinc finger protein 697 [Source:VGNC Symbol;Acc:VGNC:48799]	3905.56	0.07
ZNF710	zinc finger protein 710 [Source:VGNC Symbol;Acc:VGNC:53256]	1634.79	0.03
ZNF711	zinc finger protein 711 [Source:VGNC Symbol;Acc:VGNC:48806]	1631.09	0.05
ZNF771	zinc finger protein 771 [Source:VGNC Symbol;Acc:VGNC:48813]	601.618	0.02
ZNF785	zinc finger protein 785 [Source:VGNC Symbol;Acc:VGNC:54100]	2135.31	0.02
ZNF786	zinc finger protein 786 [Source:VGNC Symbol;Acc:VGNC:48816]	1232.45	0.02
ZNF800	zinc finger protein 800 [Source:VGNC Symbol;Acc:VGNC:48823]	2895.46	0.02
ZNF862	zinc finger protein 862 [Source:VGNC Symbol;Acc:VGNC:53511]	3021.35	0.01
ZNHIT1	zinc finger HIT-type containing 1 [Source:VGNC Symbol;Acc:VGNC:48835]	2011.4	0.04
ZNRF1	zinc and ring finger 1 [Source:VGNC Symbol;Acc:VGNC:48839]	1904.82	0.05
ZPBP	zona pellucida binding protein [Source:VGNC Symbol;Acc:VGNC:48844]	2120.45	0.06
ZSWIM4	zinc finger SWIM-type containing 4 [Source:VGNC Symbol;Acc:VGNC:48857]	3502.48	0.03
ZYX	zyxin [Source:VGNC Symbol;Acc:VGNC:51838]	2673.39	0.04
